# Supplementary material for: Long-range fiber-optic earthquake sensing by active phase noise cancellation
Source: Sci Rep. 2023 Aug 26;13:13983. doi: 10.1038/s41598-023-41161-x (PMC10460440; doi:10.1038/s41598-023-41161-x)
Supplement: Supplementary file 1 — Supplementary Information. [file 41598_2023_41161_MOESM1_ESM.csv]

# Raw data of the manuscript: Long-range fiber-optic earthquake sensing by active phase noise cancellation (Noe et al.)
# This files contains the raw frequency correction timetrace data shown in Fig. 2 (gray)
# Datetime represents UTC+0 time stamps
# Correction Frequency (Hz) represents the frequency correction (in Hertz) applied by the phase noise cancellation setup
#
Datetime	Correction Frequency (Hz)
2022-09-10 15:56:49.001067	532.1261585999746
2022-09-10 15:56:49.003067	358.06615859999147
2022-09-10 15:56:49.005067	-1150.3338414000318
2022-09-10 15:56:49.007067	-338.17384140001377
2022-09-10 15:56:49.009067	967.1861585999723
2022-09-10 15:56:49.011067	880.0661585999915
2022-09-10 15:56:49.013067	-802.2138414000219
2022-09-10 15:56:49.015067	241.96615859998565
2022-09-10 15:56:49.017067	-367.15384140002425
2022-09-10 15:56:49.019067	-222.07384140000795
2022-09-10 15:56:49.021067	387.04615859997284
2022-09-10 15:56:49.023067	155.02615859998332
2022-09-10 15:56:49.025067	735.1661585999827
2022-09-10 15:56:49.027067	-1092.3738414000109
2022-09-10 15:56:49.029067	706.1861585999868
2022-09-10 15:56:49.031067	-599.1738414000283
2022-09-10 15:56:49.033067	1808.3261585999862
2022-09-10 15:56:49.035067	-193.09384140001202
2022-09-10 15:56:49.037067	1025.1461585999787
2022-09-10 15:56:49.039067	-1005.2538414000155
2022-09-10 15:56:49.041067	-280.2138414000219
2022-09-10 15:56:49.043067	9.946158599981572
2022-09-10 15:56:49.045067	-77.17384140001377
2022-09-10 15:56:49.047067	1112.2661585999886
2022-09-10 15:56:49.049067	1373.266158599974
2022-09-10 15:56:49.051067	9.946158599981572
2022-09-10 15:56:49.053067	-367.15384140002425
2022-09-10 15:56:49.055067	299.9261585999775
2022-09-10 15:56:49.057067	-1063.3938414000295
2022-09-10 15:56:49.059067	299.9261585999775
2022-09-10 15:56:49.061067	38.9261585999775
2022-09-10 15:56:49.063067	1228.1861585999868
2022-09-10 15:56:49.065067	-831.3738414000254
2022-09-10 15:56:49.067067	-77.17384140001377
2022-09-10 15:56:49.069067	-976.2738414000196
2022-09-10 15:56:49.071067	619.0661585999769
2022-09-10 15:56:49.073067	-77.17384140001377
2022-09-10 15:56:49.075067	1866.466158599971
2022-09-10 15:56:49.077067	67.90615859997342
2022-09-10 15:56:49.079067	299.9261585999775
2022-09-10 15:56:49.081067	-628.1538414000242
2022-09-10 15:56:49.083067	126.0461585999874
2022-09-10 15:56:49.085067	793.1261585999891
2022-09-10 15:56:49.087067	-744.2538414000155
2022-09-10 15:56:49.089067	-1440.4938414000208
2022-09-10 15:56:49.091067	-860.3538414000213
2022-09-10 15:56:49.093067	-1266.433841400023
2022-09-10 15:56:49.095067	-396.1338414000202
2022-09-10 15:56:49.097067	-744.2538414000155
2022-09-10 15:56:49.099067	-106.1538414000097
2022-09-10 15:56:49.101067	-251.05384140001843
2022-09-10 15:56:49.103067	-106.1538414000097
2022-09-10 15:56:49.105067	-135.13384140003473
2022-09-10 15:56:49.107067	-1817.5938414000266
2022-09-10 15:56:49.109067	909.2261585999804
2022-09-10 15:56:49.111067	329.08615859996644
2022-09-10 15:56:49.113067	270.9461585999816
2022-09-10 15:56:49.115067	503.14615859997866
2022-09-10 15:56:49.117067	-686.2938414000091
2022-09-10 15:56:49.119067	-483.25384140003007
2022-09-10 15:56:49.121067	561.1061585999851
2022-09-10 15:56:49.123067	1895.4461585999816
2022-09-10 15:56:49.125067	1779.3461585999903
2022-09-10 15:56:49.127067	851.0861585999664
2022-09-10 15:56:49.129067	-367.15384140002425
2022-09-10 15:56:49.131067	-773.2338414000114
2022-09-10 15:56:49.133067	67.90615859997342
2022-09-10 15:56:49.135067	706.1861585999868
2022-09-10 15:56:49.137067	-193.09384140001202
2022-09-10 15:56:49.139067	851.0861585999664
2022-09-10 15:56:49.141067	880.0661585999915
2022-09-10 15:56:49.143067	-280.2138414000219
2022-09-10 15:56:49.145067	-1904.5338414000144
2022-09-10 15:56:49.147067	-860.3538414000213
2022-09-10 15:56:49.149067	387.04615859997284
2022-09-10 15:56:49.151067	1634.266158599974
2022-09-10 15:56:49.153067	967.1861585999723
2022-09-10 15:56:49.155067	1315.3061585999676
2022-09-10 15:56:49.157067	-947.2938414000237
2022-09-10 15:56:49.159067	-657.3138414000132
2022-09-10 15:56:49.161067	184.00615859997924
2022-09-10 15:56:49.163067	1460.386158599984
2022-09-10 15:56:49.165067	561.1061585999851
2022-09-10 15:56:49.167067	67.90615859997342
2022-09-10 15:56:49.169067	-454.2738414000196
2022-09-10 15:56:49.171067	126.0461585999874
2022-09-10 15:56:49.173067	-280.2138414000219
2022-09-10 15:56:49.175067	67.90615859997342
2022-09-10 15:56:49.177067	241.96615859998565
2022-09-10 15:56:49.179067	-396.1338414000202
2022-09-10 15:56:49.181067	9.946158599981572
2022-09-10 15:56:49.183067	880.0661585999915
2022-09-10 15:56:49.185067	-19.033841400028905
2022-09-10 15:56:49.187067	-1092.3738414000109
2022-09-10 15:56:49.189067	-1933.5138414000248
2022-09-10 15:56:49.191067	-309.19384140001785
2022-09-10 15:56:49.193067	9.946158599981572
2022-09-10 15:56:49.195067	212.98615859998972
2022-09-10 15:56:49.197067	1083.286158599978
2022-09-10 15:56:49.199067	-889.3338414000173
2022-09-10 15:56:49.201067	-48.01384140002483
2022-09-10 15:56:49.203067	-1614.5538414000184
2022-09-10 15:56:49.205067	1083.286158599978
2022-09-10 15:56:49.207067	9.946158599981572
2022-09-10 15:56:49.209067	-19.033841400028905
2022-09-10 15:56:49.211067	-976.2738414000196
2022-09-10 15:56:49.213067	909.2261585999804
2022-09-10 15:56:49.215067	1199.2061585999763
2022-09-10 15:56:49.217067	155.02615859998332
2022-09-10 15:56:49.219067	-2020.6338414000056
2022-09-10 15:56:49.221067	-831.3738414000254
2022-09-10 15:56:49.223067	-193.09384140001202
2022-09-10 15:56:49.225067	1547.3261585999862
2022-09-10 15:56:49.227067	793.1261585999891
2022-09-10 15:56:49.229067	532.1261585999746
2022-09-10 15:56:49.231067	-657.3138414000132
2022-09-10 15:56:49.233067	-657.3138414000132
2022-09-10 15:56:49.235067	-2107.573841400008
2022-09-10 15:56:49.237067	909.2261585999804
2022-09-10 15:56:49.239067	590.086158599981
2022-09-10 15:56:49.241067	2011.3661585999798
2022-09-10 15:56:49.243067	329.08615859996644
2022-09-10 15:56:49.245067	1054.1261585999746
2022-09-10 15:56:49.247067	-164.1138414000161
2022-09-10 15:56:49.249067	-773.2338414000114
2022-09-10 15:56:49.251067	-77.17384140001377
2022-09-10 15:56:49.253067	735.1661585999827
2022-09-10 15:56:49.255067	329.08615859996644
2022-09-10 15:56:49.257067	1692.406158599988
2022-09-10 15:56:49.259067	1112.2661585999886
2022-09-10 15:56:49.261067	-512.233841400026
2022-09-10 15:56:49.263067	-1672.5138414000103
2022-09-10 15:56:49.265067	-541.2138414000219
2022-09-10 15:56:49.267067	1199.2061585999763
2022-09-10 15:56:49.269067	1808.3261585999862
2022-09-10 15:56:49.271067	38.9261585999775
2022-09-10 15:56:49.273067	590.086158599981
2022-09-10 15:56:49.275067	9.946158599981572
2022-09-10 15:56:49.277067	-135.13384140003473
2022-09-10 15:56:49.279067	-1643.5338414000144
2022-09-10 15:56:49.281067	-541.2138414000219
2022-09-10 15:56:49.283067	-309.19384140001785
2022-09-10 15:56:49.285067	793.1261585999891
2022-09-10 15:56:49.287067	-1034.4138414000336
2022-09-10 15:56:49.289067	473.98615859997517
2022-09-10 15:56:49.291067	-1730.4738414000167
2022-09-10 15:56:49.293067	-1092.3738414000109
2022-09-10 15:56:49.295067	-512.233841400026
2022-09-10 15:56:49.297067	299.9261585999775
2022-09-10 15:56:49.299067	126.0461585999874
2022-09-10 15:56:49.301067	-1092.3738414000109
2022-09-10 15:56:49.303067	735.1661585999827
2022-09-10 15:56:49.305067	-918.3138414000277
2022-09-10 15:56:49.307067	-686.2938414000091
2022-09-10 15:56:49.309067	-1121.3538414000068
2022-09-10 15:56:49.311067	-48.01384140002483
2022-09-10 15:56:49.313067	561.1061585999851
2022-09-10 15:56:49.315067	-309.19384140001785
2022-09-10 15:56:49.317067	735.1661585999827
2022-09-10 15:56:49.319067	735.1661585999827
2022-09-10 15:56:49.321067	67.90615859997342
2022-09-10 15:56:49.323067	-338.17384140001377
2022-09-10 15:56:49.325067	-715.2738414000196
2022-09-10 15:56:49.327067	648.0461585999874
2022-09-10 15:56:49.329067	1982.3861585999693
2022-09-10 15:56:49.331067	1083.286158599978
2022-09-10 15:56:49.333067	1982.3861585999693
2022-09-10 15:56:49.335067	-1382.3538414000213
2022-09-10 15:56:49.337067	-889.3338414000173
2022-09-10 15:56:49.339067	-599.1738414000283
2022-09-10 15:56:49.341067	299.9261585999775
2022-09-10 15:56:49.343067	445.0061585999938
2022-09-10 15:56:49.345067	938.2061585999763
2022-09-10 15:56:49.347067	619.0661585999769
2022-09-10 15:56:49.349067	358.06615859999147
2022-09-10 15:56:49.351067	-1353.3738414000254
2022-09-10 15:56:49.353067	-628.1538414000242
2022-09-10 15:56:49.355067	9.946158599981572
2022-09-10 15:56:49.357067	619.0661585999769
2022-09-10 15:56:49.359067	735.1661585999827
2022-09-10 15:56:49.361067	-222.07384140000795
2022-09-10 15:56:49.363067	241.96615859998565
2022-09-10 15:56:49.365067	-1121.3538414000068
2022-09-10 15:56:49.367067	-1266.433841400023
2022-09-10 15:56:49.369067	-135.13384140003473
2022-09-10 15:56:49.371067	1083.286158599978
2022-09-10 15:56:49.373067	-773.2338414000114
2022-09-10 15:56:49.375067	1170.2261585999804
2022-09-10 15:56:49.377067	503.14615859997866
2022-09-10 15:56:49.379067	-802.2138414000219
2022-09-10 15:56:49.381067	-1701.4938414000208
2022-09-10 15:56:49.383067	1344.2861585999926
2022-09-10 15:56:49.385067	648.0461585999874
2022-09-10 15:56:49.387067	-541.2138414000219
2022-09-10 15:56:49.389067	-193.09384140001202
2022-09-10 15:56:49.391067	-280.2138414000219
2022-09-10 15:56:49.393067	358.06615859999147
2022-09-10 15:56:49.395067	-2542.813841400013
2022-09-10 15:56:49.397067	619.0661585999769
2022-09-10 15:56:49.399067	561.1061585999851
2022-09-10 15:56:49.401067	-77.17384140001377
2022-09-10 15:56:49.403067	1199.2061585999763
2022-09-10 15:56:49.405067	561.1061585999851
2022-09-10 15:56:49.407067	445.0061585999938
2022-09-10 15:56:49.409067	-2571.793841400009
2022-09-10 15:56:49.411067	-1527.433841400023
2022-09-10 15:56:49.413067	1228.1861585999868
2022-09-10 15:56:49.415067	155.02615859998332
2022-09-10 15:56:49.417067	1750.3661585999798
2022-09-10 15:56:49.419067	212.98615859998972
2022-09-10 15:56:49.421067	-483.25384140003007
2022-09-10 15:56:49.423067	-1991.6538414000242
2022-09-10 15:56:49.425067	-222.07384140000795
2022-09-10 15:56:49.427067	1576.3061585999822
2022-09-10 15:56:49.429067	-77.17384140001377
2022-09-10 15:56:49.431067	1953.4061585999734
2022-09-10 15:56:49.433067	-773.2338414000114
2022-09-10 15:56:49.435067	96.8861585999839
2022-09-10 15:56:49.437067	-802.2138414000219
2022-09-10 15:56:49.439067	-1208.4738414000167
2022-09-10 15:56:49.441067	1605.286158599978
2022-09-10 15:56:49.443067	-918.3138414000277
2022-09-10 15:56:49.445067	880.0661585999915
2022-09-10 15:56:49.447067	-77.17384140001377
2022-09-10 15:56:49.449067	-802.2138414000219
2022-09-10 15:56:49.451067	299.9261585999775
2022-09-10 15:56:49.453067	-1150.3338414000318
2022-09-10 15:56:49.455067	1431.226158599995
2022-09-10 15:56:49.457067	67.90615859997342
2022-09-10 15:56:49.459067	619.0661585999769
2022-09-10 15:56:49.461067	-106.1538414000097
2022-09-10 15:56:49.463067	184.00615859997924
2022-09-10 15:56:49.465067	1025.1461585999787
2022-09-10 15:56:49.467067	241.96615859998565
2022-09-10 15:56:49.469067	96.8861585999839
2022-09-10 15:56:49.471067	-425.1138414000161
2022-09-10 15:56:49.473067	648.0461585999874
2022-09-10 15:56:49.475067	96.8861585999839
2022-09-10 15:56:49.477067	445.0061585999938
2022-09-10 15:56:49.479067	473.98615859997517
2022-09-10 15:56:49.481067	-106.1538414000097
2022-09-10 15:56:49.483067	270.9461585999816
2022-09-10 15:56:49.485067	561.1061585999851
2022-09-10 15:56:49.487067	416.02615859996877
2022-09-10 15:56:49.489067	-164.1138414000161
2022-09-10 15:56:49.491067	-1701.4938414000208
2022-09-10 15:56:49.493067	-193.09384140001202
2022-09-10 15:56:49.495067	-541.2138414000219
2022-09-10 15:56:49.497067	387.04615859997284
2022-09-10 15:56:49.499067	-628.1538414000242
2022-09-10 15:56:49.501067	-77.17384140001377
2022-09-10 15:56:49.503067	-280.2138414000219
2022-09-10 15:56:49.505067	-1121.3538414000068
2022-09-10 15:56:49.507067	648.0461585999874
2022-09-10 15:56:49.509067	-425.1138414000161
2022-09-10 15:56:49.511067	-338.17384140001377
2022-09-10 15:56:49.513067	-599.1738414000283
2022-09-10 15:56:49.515067	677.0261585999833
2022-09-10 15:56:49.517067	-628.1538414000242
2022-09-10 15:56:49.519067	-164.1138414000161
2022-09-10 15:56:49.521067	-222.07384140000795
2022-09-10 15:56:49.523067	-193.09384140001202
2022-09-10 15:56:49.525067	270.9461585999816
2022-09-10 15:56:49.527067	-19.033841400028905
2022-09-10 15:56:49.529067	706.1861585999868
2022-09-10 15:56:49.531067	-193.09384140001202
2022-09-10 15:56:49.533067	1054.1261585999746
2022-09-10 15:56:49.535067	-280.2138414000219
2022-09-10 15:56:49.537067	1605.286158599978
2022-09-10 15:56:49.539067	329.08615859996644
2022-09-10 15:56:49.541067	735.1661585999827
2022-09-10 15:56:49.543067	-396.1338414000202
2022-09-10 15:56:49.545067	184.00615859997924
2022-09-10 15:56:49.547067	38.9261585999775
2022-09-10 15:56:49.549067	764.1461585999641
2022-09-10 15:56:49.551067	-309.19384140001785
2022-09-10 15:56:49.553067	329.08615859996644
2022-09-10 15:56:49.555067	-628.1538414000242
2022-09-10 15:56:49.557067	1489.3661585999798
2022-09-10 15:56:49.559067	96.8861585999839
2022-09-10 15:56:49.561067	67.90615859997342
2022-09-10 15:56:49.563067	299.9261585999775
2022-09-10 15:56:49.565067	-251.05384140001843
2022-09-10 15:56:49.567067	1025.1461585999787
2022-09-10 15:56:49.569067	1460.386158599984
2022-09-10 15:56:49.571067	155.02615859998332
2022-09-10 15:56:49.573067	-2397.733841400026
2022-09-10 15:56:49.575067	-802.2138414000219
2022-09-10 15:56:49.577067	-715.2738414000196
2022-09-10 15:56:49.579067	358.06615859999147
2022-09-10 15:56:49.581067	67.90615859997342
2022-09-10 15:56:49.583067	416.02615859996877
2022-09-10 15:56:49.585067	-309.19384140001785
2022-09-10 15:56:49.587067	822.1061585999851
2022-09-10 15:56:49.589067	-976.2738414000196
2022-09-10 15:56:49.591067	-164.1138414000161
2022-09-10 15:56:49.593067	-686.2938414000091
2022-09-10 15:56:49.595067	-280.2138414000219
2022-09-10 15:56:49.597067	880.0661585999915
2022-09-10 15:56:49.599067	967.1861585999723
2022-09-10 15:56:49.601067	-947.2938414000237
2022-09-10 15:56:49.603067	-570.1938414000324
2022-09-10 15:56:49.605067	-2049.6138414000307
2022-09-10 15:56:49.607067	-1150.3338414000318
2022-09-10 15:56:49.609067	735.1661585999827
2022-09-10 15:56:49.611067	822.1061585999851
2022-09-10 15:56:49.613067	-425.1138414000161
2022-09-10 15:56:49.615067	-570.1938414000324
2022-09-10 15:56:49.617067	-280.2138414000219
2022-09-10 15:56:49.619067	-1121.3538414000068
2022-09-10 15:56:49.621067	38.9261585999775
2022-09-10 15:56:49.623067	677.0261585999833
2022-09-10 15:56:49.625067	1808.3261585999862
2022-09-10 15:56:49.627067	590.086158599981
2022-09-10 15:56:49.629067	38.9261585999775
2022-09-10 15:56:49.631067	-1382.3538414000213
2022-09-10 15:56:49.633067	-918.3138414000277
2022-09-10 15:56:49.635067	-251.05384140001843
2022-09-10 15:56:49.637067	96.8861585999839
2022-09-10 15:56:49.639067	1808.3261585999862
2022-09-10 15:56:49.641067	1431.226158599995
2022-09-10 15:56:49.643067	241.96615859998565
2022-09-10 15:56:49.645067	-1324.393841400015
2022-09-10 15:56:49.647067	-251.05384140001843
2022-09-10 15:56:49.649067	-222.07384140000795
2022-09-10 15:56:49.651067	1605.286158599978
2022-09-10 15:56:49.653067	-251.05384140001843
2022-09-10 15:56:49.655067	270.9461585999816
2022-09-10 15:56:49.657067	270.9461585999816
2022-09-10 15:56:49.659067	-193.09384140001202
2022-09-10 15:56:49.661067	-1121.3538414000068
2022-09-10 15:56:49.663067	1054.1261585999746
2022-09-10 15:56:49.665067	996.1661585999827
2022-09-10 15:56:49.667067	2446.606158599985
2022-09-10 15:56:49.669067	212.98615859998972
2022-09-10 15:56:49.671067	-77.17384140001377
2022-09-10 15:56:49.673067	-802.2138414000219
2022-09-10 15:56:49.675067	-1179.3138414000132
2022-09-10 15:56:49.677067	-1092.3738414000109
2022-09-10 15:56:49.679067	-628.1538414000242
2022-09-10 15:56:49.681067	-251.05384140001843
2022-09-10 15:56:49.683067	-599.1738414000283
2022-09-10 15:56:49.685067	532.1261585999746
2022-09-10 15:56:49.687067	-570.1938414000324
2022-09-10 15:56:49.689067	-1092.3738414000109
2022-09-10 15:56:49.691067	706.1861585999868
2022-09-10 15:56:49.693067	184.00615859997924
2022-09-10 15:56:49.695067	-396.1338414000202
2022-09-10 15:56:49.697067	-947.2938414000237
2022-09-10 15:56:49.699067	184.00615859997924
2022-09-10 15:56:49.701067	-976.2738414000196
2022-09-10 15:56:49.703067	-1150.3338414000318
2022-09-10 15:56:49.705067	677.0261585999833
2022-09-10 15:56:49.707067	735.1661585999827
2022-09-10 15:56:49.709067	-309.19384140001785
2022-09-10 15:56:49.711067	1083.286158599978
2022-09-10 15:56:49.713067	-860.3538414000213
2022-09-10 15:56:49.715067	1663.4261585999775
2022-09-10 15:56:49.717067	-483.25384140003007
2022-09-10 15:56:49.719067	-425.1138414000161
2022-09-10 15:56:49.721067	-1585.573841400008
2022-09-10 15:56:49.723067	-1034.4138414000336
2022-09-10 15:56:49.725067	1460.386158599984
2022-09-10 15:56:49.727067	241.96615859998565
2022-09-10 15:56:49.729067	677.0261585999833
2022-09-10 15:56:49.731067	-454.2738414000196
2022-09-10 15:56:49.733067	-1353.3738414000254
2022-09-10 15:56:49.735067	561.1061585999851
2022-09-10 15:56:49.737067	-1353.3738414000254
2022-09-10 15:56:49.739067	2475.586158599981
2022-09-10 15:56:49.741067	1721.386158599984
2022-09-10 15:56:49.743067	764.1461585999641
2022-09-10 15:56:49.745067	-686.2938414000091
2022-09-10 15:56:49.747067	-1266.433841400023
2022-09-10 15:56:49.749067	-164.1138414000161
2022-09-10 15:56:49.751067	-251.05384140001843
2022-09-10 15:56:49.753067	880.0661585999915
2022-09-10 15:56:49.755067	561.1061585999851
2022-09-10 15:56:49.757067	-889.3338414000173
2022-09-10 15:56:49.759067	-48.01384140002483
2022-09-10 15:56:49.761067	-773.2338414000114
2022-09-10 15:56:49.763067	96.8861585999839
2022-09-10 15:56:49.765067	1054.1261585999746
2022-09-10 15:56:49.767067	1547.3261585999862
2022-09-10 15:56:49.769067	503.14615859997866
2022-09-10 15:56:49.771067	-1904.5338414000144
2022-09-10 15:56:49.773067	-1034.4138414000336
2022-09-10 15:56:49.775067	-976.2738414000196
2022-09-10 15:56:49.777067	967.1861585999723
2022-09-10 15:56:49.779067	358.06615859999147
2022-09-10 15:56:49.781067	1112.2661585999886
2022-09-10 15:56:49.783067	270.9461585999816
2022-09-10 15:56:49.785067	-1150.3338414000318
2022-09-10 15:56:49.787067	-425.1138414000161
2022-09-10 15:56:49.789067	-831.3738414000254
2022-09-10 15:56:49.791067	2301.5261585999688
2022-09-10 15:56:49.793067	1692.406158599988
2022-09-10 15:56:49.795067	1837.4861585999752
2022-09-10 15:56:49.797067	-831.3738414000254
2022-09-10 15:56:49.799067	-976.2738414000196
2022-09-10 15:56:49.801067	-1208.4738414000167
2022-09-10 15:56:49.803067	-77.17384140001377
2022-09-10 15:56:49.805067	-309.19384140001785
2022-09-10 15:56:49.807067	-48.01384140002483
2022-09-10 15:56:49.809067	-396.1338414000202
2022-09-10 15:56:49.811067	-831.3738414000254
2022-09-10 15:56:49.813067	-773.2338414000114
2022-09-10 15:56:49.815067	590.086158599981
2022-09-10 15:56:49.817067	-396.1338414000202
2022-09-10 15:56:49.819067	155.02615859998332
2022-09-10 15:56:49.821067	299.9261585999775
2022-09-10 15:56:49.823067	96.8861585999839
2022-09-10 15:56:49.825067	-1411.5138414000248
2022-09-10 15:56:49.827067	-541.2138414000219
2022-09-10 15:56:49.829067	-106.1538414000097
2022-09-10 15:56:49.831067	96.8861585999839
2022-09-10 15:56:49.833067	-512.233841400026
2022-09-10 15:56:49.835067	619.0661585999769
2022-09-10 15:56:49.837067	-193.09384140001202
2022-09-10 15:56:49.839067	38.9261585999775
2022-09-10 15:56:49.841067	503.14615859997866
2022-09-10 15:56:49.843067	764.1461585999641
2022-09-10 15:56:49.845067	503.14615859997866
2022-09-10 15:56:49.847067	416.02615859996877
2022-09-10 15:56:49.849067	-222.07384140000795
2022-09-10 15:56:49.851067	-889.3338414000173
2022-09-10 15:56:49.853067	-889.3338414000173
2022-09-10 15:56:49.855067	-657.3138414000132
2022-09-10 15:56:49.857067	212.98615859998972
2022-09-10 15:56:49.859067	619.0661585999769
2022-09-10 15:56:49.861067	1518.3461585999758
2022-09-10 15:56:49.863067	67.90615859997342
2022-09-10 15:56:49.865067	764.1461585999641
2022-09-10 15:56:49.867067	67.90615859997342
2022-09-10 15:56:49.869067	1286.3261585999717
2022-09-10 15:56:49.871067	329.08615859996644
2022-09-10 15:56:49.873067	126.0461585999874
2022-09-10 15:56:49.875067	-164.1138414000161
2022-09-10 15:56:49.877067	-831.3738414000254
2022-09-10 15:56:49.879067	-164.1138414000161
2022-09-10 15:56:49.881067	-251.05384140001843
2022-09-10 15:56:49.883067	184.00615859997924
2022-09-10 15:56:49.885067	619.0661585999769
2022-09-10 15:56:49.887067	212.98615859998972
2022-09-10 15:56:49.889067	-628.1538414000242
2022-09-10 15:56:49.891067	-367.15384140002425
2022-09-10 15:56:49.893067	-831.3738414000254
2022-09-10 15:56:49.895067	-425.1138414000161
2022-09-10 15:56:49.897067	-599.1738414000283
2022-09-10 15:56:49.899067	184.00615859997924
2022-09-10 15:56:49.901067	-657.3138414000132
2022-09-10 15:56:49.903067	155.02615859998332
2022-09-10 15:56:49.905067	-570.1938414000324
2022-09-10 15:56:49.907067	67.90615859997342
2022-09-10 15:56:49.909067	-454.2738414000196
2022-09-10 15:56:49.911067	155.02615859998332
2022-09-10 15:56:49.913067	-831.3738414000254
2022-09-10 15:56:49.915067	67.90615859997342
2022-09-10 15:56:49.917067	-77.17384140001377
2022-09-10 15:56:49.919067	241.96615859998565
2022-09-10 15:56:49.921067	706.1861585999868
2022-09-10 15:56:49.923067	938.2061585999763
2022-09-10 15:56:49.925067	-1556.4138414000045
2022-09-10 15:56:49.927067	-860.3538414000213
2022-09-10 15:56:49.929067	-1005.2538414000155
2022-09-10 15:56:49.931067	532.1261585999746
2022-09-10 15:56:49.933067	96.8861585999839
2022-09-10 15:56:49.935067	-280.2138414000219
2022-09-10 15:56:49.937067	648.0461585999874
2022-09-10 15:56:49.939067	-338.17384140001377
2022-09-10 15:56:49.941067	-425.1138414000161
2022-09-10 15:56:49.943067	561.1061585999851
2022-09-10 15:56:49.945067	1141.2461585999845
2022-09-10 15:56:49.947067	909.2261585999804
2022-09-10 15:56:49.949067	677.0261585999833
2022-09-10 15:56:49.951067	416.02615859996877
2022-09-10 15:56:49.953067	-425.1138414000161
2022-09-10 15:56:49.955067	-19.033841400028905
2022-09-10 15:56:49.957067	155.02615859998332
2022-09-10 15:56:49.959067	764.1461585999641
2022-09-10 15:56:49.961067	387.04615859997284
2022-09-10 15:56:49.963067	-628.1538414000242
2022-09-10 15:56:49.965067	-918.3138414000277
2022-09-10 15:56:49.967067	387.04615859997284
2022-09-10 15:56:49.969067	561.1061585999851
2022-09-10 15:56:49.971067	822.1061585999851
2022-09-10 15:56:49.973067	299.9261585999775
2022-09-10 15:56:49.975067	-222.07384140000795
2022-09-10 15:56:49.977067	-802.2138414000219
2022-09-10 15:56:49.979067	-77.17384140001377
2022-09-10 15:56:49.981067	-338.17384140001377
2022-09-10 15:56:49.983067	-309.19384140001785
2022-09-10 15:56:49.985067	270.9461585999816
2022-09-10 15:56:49.987067	967.1861585999723
2022-09-10 15:56:49.989067	38.9261585999775
2022-09-10 15:56:49.991067	-222.07384140000795
2022-09-10 15:56:49.993067	212.98615859998972
2022-09-10 15:56:49.995067	329.08615859996644
2022-09-10 15:56:49.997067	416.02615859996877
2022-09-10 15:56:49.999067	329.08615859996644
2022-09-10 15:56:50.001067	503.14615859997866
2022-09-10 15:56:50.003067	-918.3138414000277
2022-09-10 15:56:50.005067	-1411.5138414000248
2022-09-10 15:56:50.007067	-860.3538414000213
2022-09-10 15:56:50.009067	184.00615859997924
2022-09-10 15:56:50.011067	-918.3138414000277
2022-09-10 15:56:50.013067	-425.1138414000161
2022-09-10 15:56:50.015067	-802.2138414000219
2022-09-10 15:56:50.017067	473.98615859997517
2022-09-10 15:56:50.019067	-1092.3738414000109
2022-09-10 15:56:50.021067	996.1661585999827
2022-09-10 15:56:50.023067	445.0061585999938
2022-09-10 15:56:50.025067	-889.3338414000173
2022-09-10 15:56:50.027067	-686.2938414000091
2022-09-10 15:56:50.029067	561.1061585999851
2022-09-10 15:56:50.031067	-454.2738414000196
2022-09-10 15:56:50.033067	9.946158599981572
2022-09-10 15:56:50.035067	1402.24615859997
2022-09-10 15:56:50.037067	-1005.2538414000155
2022-09-10 15:56:50.039067	-1440.4938414000208
2022-09-10 15:56:50.041067	299.9261585999775
2022-09-10 15:56:50.043067	822.1061585999851
2022-09-10 15:56:50.045067	1692.406158599988
2022-09-10 15:56:50.047067	1721.386158599984
2022-09-10 15:56:50.049067	212.98615859998972
2022-09-10 15:56:50.051067	329.08615859996644
2022-09-10 15:56:50.053067	-860.3538414000213
2022-09-10 15:56:50.055067	-976.2738414000196
2022-09-10 15:56:50.057067	-628.1538414000242
2022-09-10 15:56:50.059067	590.086158599981
2022-09-10 15:56:50.061067	1634.266158599974
2022-09-10 15:56:50.063067	1054.1261585999746
2022-09-10 15:56:50.065067	-1092.3738414000109
2022-09-10 15:56:50.067067	-1498.4538414000272
2022-09-10 15:56:50.069067	-135.13384140003473
2022-09-10 15:56:50.071067	967.1861585999723
2022-09-10 15:56:50.073067	1924.4261585999775
2022-09-10 15:56:50.075067	1518.3461585999758
2022-09-10 15:56:50.077067	387.04615859997284
2022-09-10 15:56:50.079067	-2020.6338414000056
2022-09-10 15:56:50.081067	-1701.4938414000208
2022-09-10 15:56:50.083067	-918.3138414000277
2022-09-10 15:56:50.085067	735.1661585999827
2022-09-10 15:56:50.087067	1344.2861585999926
2022-09-10 15:56:50.089067	822.1061585999851
2022-09-10 15:56:50.091067	1170.2261585999804
2022-09-10 15:56:50.093067	-1701.4938414000208
2022-09-10 15:56:50.095067	-1005.2538414000155
2022-09-10 15:56:50.097067	-483.25384140003007
2022-09-10 15:56:50.099067	793.1261585999891
2022-09-10 15:56:50.101067	938.2061585999763
2022-09-10 15:56:50.103067	648.0461585999874
2022-09-10 15:56:50.105067	-193.09384140001202
2022-09-10 15:56:50.107067	-2223.6738414000138
2022-09-10 15:56:50.109067	-338.17384140001377
2022-09-10 15:56:50.111067	1025.1461585999787
2022-09-10 15:56:50.113067	-309.19384140001785
2022-09-10 15:56:50.115067	-918.3138414000277
2022-09-10 15:56:50.117067	-889.3338414000173
2022-09-10 15:56:50.119067	-512.233841400026
2022-09-10 15:56:50.121067	96.8861585999839
2022-09-10 15:56:50.123067	1199.2061585999763
2022-09-10 15:56:50.125067	155.02615859998332
2022-09-10 15:56:50.127067	387.04615859997284
2022-09-10 15:56:50.129067	67.90615859997342
2022-09-10 15:56:50.131067	619.0661585999769
2022-09-10 15:56:50.133067	503.14615859997866
2022-09-10 15:56:50.135067	503.14615859997866
2022-09-10 15:56:50.137067	-657.3138414000132
2022-09-10 15:56:50.139067	-309.19384140001785
2022-09-10 15:56:50.141067	-1237.4538414000126
2022-09-10 15:56:50.143067	-338.17384140001377
2022-09-10 15:56:50.145067	590.086158599981
2022-09-10 15:56:50.147067	648.0461585999874
2022-09-10 15:56:50.149067	-193.09384140001202
2022-09-10 15:56:50.151067	-77.17384140001377
2022-09-10 15:56:50.153067	-309.19384140001785
2022-09-10 15:56:50.155067	-425.1138414000161
2022-09-10 15:56:50.157067	299.9261585999775
2022-09-10 15:56:50.159067	-309.19384140001785
2022-09-10 15:56:50.161067	-367.15384140002425
2022-09-10 15:56:50.163067	38.9261585999775
2022-09-10 15:56:50.165067	706.1861585999868
2022-09-10 15:56:50.167067	-1353.3738414000254
2022-09-10 15:56:50.169067	473.98615859997517
2022-09-10 15:56:50.171067	38.9261585999775
2022-09-10 15:56:50.173067	1576.3061585999822
2022-09-10 15:56:50.175067	-1324.393841400015
2022-09-10 15:56:50.177067	155.02615859998332
2022-09-10 15:56:50.179067	-657.3138414000132
2022-09-10 15:56:50.181067	1547.3261585999862
2022-09-10 15:56:50.183067	764.1461585999641
2022-09-10 15:56:50.185067	126.0461585999874
2022-09-10 15:56:50.187067	-889.3338414000173
2022-09-10 15:56:50.189067	-164.1138414000161
2022-09-10 15:56:50.191067	503.14615859997866
2022-09-10 15:56:50.193067	-48.01384140002483
2022-09-10 15:56:50.195067	445.0061585999938
2022-09-10 15:56:50.197067	1083.286158599978
2022-09-10 15:56:50.199067	96.8861585999839
2022-09-10 15:56:50.201067	38.9261585999775
2022-09-10 15:56:50.203067	-48.01384140002483
2022-09-10 15:56:50.205067	-483.25384140003007
2022-09-10 15:56:50.207067	1054.1261585999746
2022-09-10 15:56:50.209067	-512.233841400026
2022-09-10 15:56:50.211067	-541.2138414000219
2022-09-10 15:56:50.213067	-512.233841400026
2022-09-10 15:56:50.215067	-135.13384140003473
2022-09-10 15:56:50.217067	1547.3261585999862
2022-09-10 15:56:50.219067	38.9261585999775
2022-09-10 15:56:50.221067	-1034.4138414000336
2022-09-10 15:56:50.223067	-338.17384140001377
2022-09-10 15:56:50.225067	-831.3738414000254
2022-09-10 15:56:50.227067	-918.3138414000277
2022-09-10 15:56:50.229067	-280.2138414000219
2022-09-10 15:56:50.231067	299.9261585999775
2022-09-10 15:56:50.233067	-715.2738414000196
2022-09-10 15:56:50.235067	-628.1538414000242
2022-09-10 15:56:50.237067	-454.2738414000196
2022-09-10 15:56:50.239067	473.98615859997517
2022-09-10 15:56:50.241067	-367.15384140002425
2022-09-10 15:56:50.243067	-19.033841400028905
2022-09-10 15:56:50.245067	561.1061585999851
2022-09-10 15:56:50.247067	-77.17384140001377
2022-09-10 15:56:50.249067	909.2261585999804
2022-09-10 15:56:50.251067	184.00615859997924
2022-09-10 15:56:50.253067	-19.033841400028905
2022-09-10 15:56:50.255067	241.96615859998565
2022-09-10 15:56:50.257067	387.04615859997284
2022-09-10 15:56:50.259067	67.90615859997342
2022-09-10 15:56:50.261067	-164.1138414000161
2022-09-10 15:56:50.263067	-280.2138414000219
2022-09-10 15:56:50.265067	155.02615859998332
2022-09-10 15:56:50.267067	735.1661585999827
2022-09-10 15:56:50.269067	590.086158599981
2022-09-10 15:56:50.271067	-193.09384140001202
2022-09-10 15:56:50.273067	387.04615859997284
2022-09-10 15:56:50.275067	532.1261585999746
2022-09-10 15:56:50.277067	-193.09384140001202
2022-09-10 15:56:50.279067	1141.2461585999845
2022-09-10 15:56:50.281067	96.8861585999839
2022-09-10 15:56:50.283067	126.0461585999874
2022-09-10 15:56:50.285067	-802.2138414000219
2022-09-10 15:56:50.287067	-164.1138414000161
2022-09-10 15:56:50.289067	387.04615859997284
2022-09-10 15:56:50.291067	329.08615859996644
2022-09-10 15:56:50.293067	241.96615859998565
2022-09-10 15:56:50.295067	532.1261585999746
2022-09-10 15:56:50.297067	967.1861585999723
2022-09-10 15:56:50.299067	-309.19384140001785
2022-09-10 15:56:50.301067	-19.033841400028905
2022-09-10 15:56:50.303067	96.8861585999839
2022-09-10 15:56:50.305067	561.1061585999851
2022-09-10 15:56:50.307067	735.1661585999827
2022-09-10 15:56:50.309067	-164.1138414000161
2022-09-10 15:56:50.311067	-309.19384140001785
2022-09-10 15:56:50.313067	-744.2538414000155
2022-09-10 15:56:50.315067	-1411.5138414000248
2022-09-10 15:56:50.317067	-1556.4138414000045
2022-09-10 15:56:50.319067	-19.033841400028905
2022-09-10 15:56:50.321067	822.1061585999851
2022-09-10 15:56:50.323067	212.98615859998972
2022-09-10 15:56:50.325067	-599.1738414000283
2022-09-10 15:56:50.327067	-48.01384140002483
2022-09-10 15:56:50.329067	-512.233841400026
2022-09-10 15:56:50.331067	184.00615859997924
2022-09-10 15:56:50.333067	38.9261585999775
2022-09-10 15:56:50.335067	532.1261585999746
2022-09-10 15:56:50.337067	-686.2938414000091
2022-09-10 15:56:50.339067	-744.2538414000155
2022-09-10 15:56:50.341067	735.1661585999827
2022-09-10 15:56:50.343067	387.04615859997284
2022-09-10 15:56:50.345067	-396.1338414000202
2022-09-10 15:56:50.347067	-77.17384140001377
2022-09-10 15:56:50.349067	851.0861585999664
2022-09-10 15:56:50.351067	880.0661585999915
2022-09-10 15:56:50.353067	-77.17384140001377
2022-09-10 15:56:50.355067	-309.19384140001785
2022-09-10 15:56:50.357067	967.1861585999723
2022-09-10 15:56:50.359067	1083.286158599978
2022-09-10 15:56:50.361067	155.02615859998332
2022-09-10 15:56:50.363067	-251.05384140001843
2022-09-10 15:56:50.365067	-251.05384140001843
2022-09-10 15:56:50.367067	-193.09384140001202
2022-09-10 15:56:50.369067	-918.3138414000277
2022-09-10 15:56:50.371067	1257.1661585999827
2022-09-10 15:56:50.373067	735.1661585999827
2022-09-10 15:56:50.375067	619.0661585999769
2022-09-10 15:56:50.377067	299.9261585999775
2022-09-10 15:56:50.379067	1692.406158599988
2022-09-10 15:56:50.381067	822.1061585999851
2022-09-10 15:56:50.383067	-309.19384140001785
2022-09-10 15:56:50.385067	212.98615859998972
2022-09-10 15:56:50.387067	416.02615859996877
2022-09-10 15:56:50.389067	2011.3661585999798
2022-09-10 15:56:50.391067	-947.2938414000237
2022-09-10 15:56:50.393067	9.946158599981572
2022-09-10 15:56:50.395067	-744.2538414000155
2022-09-10 15:56:50.397067	-1179.3138414000132
2022-09-10 15:56:50.399067	-1730.4738414000167
2022-09-10 15:56:50.401067	1344.2861585999926
2022-09-10 15:56:50.403067	1083.286158599978
2022-09-10 15:56:50.405067	880.0661585999915
2022-09-10 15:56:50.407067	-860.3538414000213
2022-09-10 15:56:50.409067	-48.01384140002483
2022-09-10 15:56:50.411067	-744.2538414000155
2022-09-10 15:56:50.413067	-193.09384140001202
2022-09-10 15:56:50.415067	9.946158599981572
2022-09-10 15:56:50.417067	1112.2661585999886
2022-09-10 15:56:50.419067	473.98615859997517
2022-09-10 15:56:50.421067	270.9461585999816
2022-09-10 15:56:50.423067	-1788.613841400016
2022-09-10 15:56:50.425067	-744.2538414000155
2022-09-10 15:56:50.427067	-773.2338414000114
2022-09-10 15:56:50.429067	706.1861585999868
2022-09-10 15:56:50.431067	1808.3261585999862
2022-09-10 15:56:50.433067	-483.25384140003007
2022-09-10 15:56:50.435067	1141.2461585999845
2022-09-10 15:56:50.437067	-802.2138414000219
2022-09-10 15:56:50.439067	-599.1738414000283
2022-09-10 15:56:50.441067	416.02615859996877
2022-09-10 15:56:50.443067	2156.4461585999816
2022-09-10 15:56:50.445067	-309.19384140001785
2022-09-10 15:56:50.447067	-309.19384140001785
2022-09-10 15:56:50.449067	-802.2138414000219
2022-09-10 15:56:50.451067	-1527.433841400023
2022-09-10 15:56:50.453067	-657.3138414000132
2022-09-10 15:56:50.455067	1228.1861585999868
2022-09-10 15:56:50.457067	1054.1261585999746
2022-09-10 15:56:50.459067	445.0061585999938
2022-09-10 15:56:50.461067	-1150.3338414000318
2022-09-10 15:56:50.463067	1576.3061585999822
2022-09-10 15:56:50.465067	590.086158599981
2022-09-10 15:56:50.467067	-570.1938414000324
2022-09-10 15:56:50.469067	-541.2138414000219
2022-09-10 15:56:50.471067	793.1261585999891
2022-09-10 15:56:50.473067	-164.1138414000161
2022-09-10 15:56:50.475067	-454.2738414000196
2022-09-10 15:56:50.477067	445.0061585999938
2022-09-10 15:56:50.479067	-19.033841400028905
2022-09-10 15:56:50.481067	38.9261585999775
2022-09-10 15:56:50.483067	-512.233841400026
2022-09-10 15:56:50.485067	-570.1938414000324
2022-09-10 15:56:50.487067	270.9461585999816
2022-09-10 15:56:50.489067	1373.266158599974
2022-09-10 15:56:50.491067	387.04615859997284
2022-09-10 15:56:50.493067	793.1261585999891
2022-09-10 15:56:50.495067	735.1661585999827
2022-09-10 15:56:50.497067	9.946158599981572
2022-09-10 15:56:50.499067	-773.2338414000114
2022-09-10 15:56:50.501067	-193.09384140001202
2022-09-10 15:56:50.503067	938.2061585999763
2022-09-10 15:56:50.505067	-338.17384140001377
2022-09-10 15:56:50.507067	-1179.3138414000132
2022-09-10 15:56:50.509067	473.98615859997517
2022-09-10 15:56:50.511067	270.9461585999816
2022-09-10 15:56:50.513067	-77.17384140001377
2022-09-10 15:56:50.515067	-1121.3538414000068
2022-09-10 15:56:50.517067	-396.1338414000202
2022-09-10 15:56:50.519067	9.946158599981572
2022-09-10 15:56:50.521067	-1411.5138414000248
2022-09-10 15:56:50.523067	-599.1738414000283
2022-09-10 15:56:50.525067	1402.24615859997
2022-09-10 15:56:50.527067	1518.3461585999758
2022-09-10 15:56:50.529067	-918.3138414000277
2022-09-10 15:56:50.531067	-1324.393841400015
2022-09-10 15:56:50.533067	-570.1938414000324
2022-09-10 15:56:50.535067	-19.033841400028905
2022-09-10 15:56:50.537067	1141.2461585999845
2022-09-10 15:56:50.539067	96.8861585999839
2022-09-10 15:56:50.541067	1054.1261585999746
2022-09-10 15:56:50.543067	-396.1338414000202
2022-09-10 15:56:50.545067	-280.2138414000219
2022-09-10 15:56:50.547067	-164.1138414000161
2022-09-10 15:56:50.549067	67.90615859997342
2022-09-10 15:56:50.551067	-686.2938414000091
2022-09-10 15:56:50.553067	-135.13384140003473
2022-09-10 15:56:50.555067	-947.2938414000237
2022-09-10 15:56:50.557067	-48.01384140002483
2022-09-10 15:56:50.559067	-802.2138414000219
2022-09-10 15:56:50.561067	-193.09384140001202
2022-09-10 15:56:50.563067	155.02615859998332
2022-09-10 15:56:50.565067	764.1461585999641
2022-09-10 15:56:50.567067	-1266.433841400023
2022-09-10 15:56:50.569067	-1266.433841400023
2022-09-10 15:56:50.571067	764.1461585999641
2022-09-10 15:56:50.573067	-425.1138414000161
2022-09-10 15:56:50.575067	212.98615859998972
2022-09-10 15:56:50.577067	706.1861585999868
2022-09-10 15:56:50.579067	2040.5261585999833
2022-09-10 15:56:50.581067	-1005.2538414000155
2022-09-10 15:56:50.583067	-686.2938414000091
2022-09-10 15:56:50.585067	-280.2138414000219
2022-09-10 15:56:50.587067	880.0661585999915
2022-09-10 15:56:50.589067	677.0261585999833
2022-09-10 15:56:50.591067	67.90615859997342
2022-09-10 15:56:50.593067	212.98615859998972
2022-09-10 15:56:50.595067	126.0461585999874
2022-09-10 15:56:50.597067	822.1061585999851
2022-09-10 15:56:50.599067	-164.1138414000161
2022-09-10 15:56:50.601067	-280.2138414000219
2022-09-10 15:56:50.603067	155.02615859998332
2022-09-10 15:56:50.605067	155.02615859998332
2022-09-10 15:56:50.607067	299.9261585999775
2022-09-10 15:56:50.609067	1199.2061585999763
2022-09-10 15:56:50.611067	-541.2138414000219
2022-09-10 15:56:50.613067	-947.2938414000237
2022-09-10 15:56:50.615067	-1237.4538414000126
2022-09-10 15:56:50.617067	619.0661585999769
2022-09-10 15:56:50.619067	503.14615859997866
2022-09-10 15:56:50.621067	-425.1138414000161
2022-09-10 15:56:50.623067	445.0061585999938
2022-09-10 15:56:50.625067	1460.386158599984
2022-09-10 15:56:50.627067	-1208.4738414000167
2022-09-10 15:56:50.629067	-1092.3738414000109
2022-09-10 15:56:50.631067	-251.05384140001843
2022-09-10 15:56:50.633067	-48.01384140002483
2022-09-10 15:56:50.635067	-860.3538414000213
2022-09-10 15:56:50.637067	-106.1538414000097
2022-09-10 15:56:50.639067	532.1261585999746
2022-09-10 15:56:50.641067	-744.2538414000155
2022-09-10 15:56:50.643067	-1324.393841400015
2022-09-10 15:56:50.645067	-309.19384140001785
2022-09-10 15:56:50.647067	416.02615859996877
2022-09-10 15:56:50.649067	241.96615859998565
2022-09-10 15:56:50.651067	706.1861585999868
2022-09-10 15:56:50.653067	-599.1738414000283
2022-09-10 15:56:50.655067	-309.19384140001785
2022-09-10 15:56:50.657067	-889.3338414000173
2022-09-10 15:56:50.659067	503.14615859997866
2022-09-10 15:56:50.661067	764.1461585999641
2022-09-10 15:56:50.663067	-135.13384140003473
2022-09-10 15:56:50.665067	270.9461585999816
2022-09-10 15:56:50.667067	-976.2738414000196
2022-09-10 15:56:50.669067	-19.033841400028905
2022-09-10 15:56:50.671067	764.1461585999641
2022-09-10 15:56:50.673067	880.0661585999915
2022-09-10 15:56:50.675067	1663.4261585999775
2022-09-10 15:56:50.677067	503.14615859997866
2022-09-10 15:56:50.679067	-135.13384140003473
2022-09-10 15:56:50.681067	-1150.3338414000318
2022-09-10 15:56:50.683067	851.0861585999664
2022-09-10 15:56:50.685067	880.0661585999915
2022-09-10 15:56:50.687067	735.1661585999827
2022-09-10 15:56:50.689067	212.98615859998972
2022-09-10 15:56:50.691067	-309.19384140001785
2022-09-10 15:56:50.693067	-715.2738414000196
2022-09-10 15:56:50.695067	241.96615859998565
2022-09-10 15:56:50.697067	793.1261585999891
2022-09-10 15:56:50.699067	764.1461585999641
2022-09-10 15:56:50.701067	648.0461585999874
2022-09-10 15:56:50.703067	-947.2938414000237
2022-09-10 15:56:50.705067	735.1661585999827
2022-09-10 15:56:50.707067	822.1061585999851
2022-09-10 15:56:50.709067	503.14615859997866
2022-09-10 15:56:50.711067	96.8861585999839
2022-09-10 15:56:50.713067	-483.25384140003007
2022-09-10 15:56:50.715067	-1179.3138414000132
2022-09-10 15:56:50.717067	-831.3738414000254
2022-09-10 15:56:50.719067	-193.09384140001202
2022-09-10 15:56:50.721067	-338.17384140001377
2022-09-10 15:56:50.723067	909.2261585999804
2022-09-10 15:56:50.725067	-802.2138414000219
2022-09-10 15:56:50.727067	-309.19384140001785
2022-09-10 15:56:50.729067	-599.1738414000283
2022-09-10 15:56:50.731067	-280.2138414000219
2022-09-10 15:56:50.733067	-947.2938414000237
2022-09-10 15:56:50.735067	38.9261585999775
2022-09-10 15:56:50.737067	358.06615859999147
2022-09-10 15:56:50.739067	38.9261585999775
2022-09-10 15:56:50.741067	-483.25384140003007
2022-09-10 15:56:50.743067	-193.09384140001202
2022-09-10 15:56:50.745067	-744.2538414000155
2022-09-10 15:56:50.747067	-135.13384140003473
2022-09-10 15:56:50.749067	822.1061585999851
2022-09-10 15:56:50.751067	270.9461585999816
2022-09-10 15:56:50.753067	764.1461585999641
2022-09-10 15:56:50.755067	-1121.3538414000068
2022-09-10 15:56:50.757067	-19.033841400028905
2022-09-10 15:56:50.759067	416.02615859996877
2022-09-10 15:56:50.761067	1518.3461585999758
2022-09-10 15:56:50.763067	270.9461585999816
2022-09-10 15:56:50.765067	532.1261585999746
2022-09-10 15:56:50.767067	473.98615859997517
2022-09-10 15:56:50.769067	-947.2938414000237
2022-09-10 15:56:50.771067	-773.2338414000114
2022-09-10 15:56:50.773067	822.1061585999851
2022-09-10 15:56:50.775067	-48.01384140002483
2022-09-10 15:56:50.777067	-831.3738414000254
2022-09-10 15:56:50.779067	-541.2138414000219
2022-09-10 15:56:50.781067	155.02615859998332
2022-09-10 15:56:50.783067	358.06615859999147
2022-09-10 15:56:50.785067	67.90615859997342
2022-09-10 15:56:50.787067	880.0661585999915
2022-09-10 15:56:50.789067	735.1661585999827
2022-09-10 15:56:50.791067	1083.286158599978
2022-09-10 15:56:50.793067	-483.25384140003007
2022-09-10 15:56:50.795067	-135.13384140003473
2022-09-10 15:56:50.797067	-1150.3338414000318
2022-09-10 15:56:50.799067	-976.2738414000196
2022-09-10 15:56:50.801067	909.2261585999804
2022-09-10 15:56:50.803067	67.90615859997342
2022-09-10 15:56:50.805067	-425.1138414000161
2022-09-10 15:56:50.807067	-802.2138414000219
2022-09-10 15:56:50.809067	9.946158599981572
2022-09-10 15:56:50.811067	1837.4861585999752
2022-09-10 15:56:50.813067	155.02615859998332
2022-09-10 15:56:50.815067	-773.2338414000114
2022-09-10 15:56:50.817067	-48.01384140002483
2022-09-10 15:56:50.819067	67.90615859997342
2022-09-10 15:56:50.821067	-657.3138414000132
2022-09-10 15:56:50.823067	880.0661585999915
2022-09-10 15:56:50.825067	-280.2138414000219
2022-09-10 15:56:50.827067	-396.1338414000202
2022-09-10 15:56:50.829067	-483.25384140003007
2022-09-10 15:56:50.831067	-425.1138414000161
2022-09-10 15:56:50.833067	184.00615859997924
2022-09-10 15:56:50.835067	67.90615859997342
2022-09-10 15:56:50.837067	-48.01384140002483
2022-09-10 15:56:50.839067	-715.2738414000196
2022-09-10 15:56:50.841067	358.06615859999147
2022-09-10 15:56:50.843067	38.9261585999775
2022-09-10 15:56:50.845067	-1585.573841400008
2022-09-10 15:56:50.847067	-657.3138414000132
2022-09-10 15:56:50.849067	-454.2738414000196
2022-09-10 15:56:50.851067	416.02615859996877
2022-09-10 15:56:50.853067	184.00615859997924
2022-09-10 15:56:50.855067	-309.19384140001785
2022-09-10 15:56:50.857067	-1585.573841400008
2022-09-10 15:56:50.859067	126.0461585999874
2022-09-10 15:56:50.861067	619.0661585999769
2022-09-10 15:56:50.863067	1692.406158599988
2022-09-10 15:56:50.865067	-396.1338414000202
2022-09-10 15:56:50.867067	-1237.4538414000126
2022-09-10 15:56:50.869067	-1382.3538414000213
2022-09-10 15:56:50.871067	1112.2661585999886
2022-09-10 15:56:50.873067	241.96615859998565
2022-09-10 15:56:50.875067	212.98615859998972
2022-09-10 15:56:50.877067	-715.2738414000196
2022-09-10 15:56:50.879067	-77.17384140001377
2022-09-10 15:56:50.881067	-541.2138414000219
2022-09-10 15:56:50.883067	1199.2061585999763
2022-09-10 15:56:50.885067	503.14615859997866
2022-09-10 15:56:50.887067	-425.1138414000161
2022-09-10 15:56:50.889067	-1411.5138414000248
2022-09-10 15:56:50.891067	38.9261585999775
2022-09-10 15:56:50.893067	-831.3738414000254
2022-09-10 15:56:50.895067	-338.17384140001377
2022-09-10 15:56:50.897067	561.1061585999851
2022-09-10 15:56:50.899067	1141.2461585999845
2022-09-10 15:56:50.901067	1141.2461585999845
2022-09-10 15:56:50.903067	67.90615859997342
2022-09-10 15:56:50.905067	184.00615859997924
2022-09-10 15:56:50.907067	358.06615859999147
2022-09-10 15:56:50.909067	1199.2061585999763
2022-09-10 15:56:50.911067	241.96615859998565
2022-09-10 15:56:50.913067	706.1861585999868
2022-09-10 15:56:50.915067	-628.1538414000242
2022-09-10 15:56:50.917067	-1092.3738414000109
2022-09-10 15:56:50.919067	-396.1338414000202
2022-09-10 15:56:50.921067	677.0261585999833
2022-09-10 15:56:50.923067	38.9261585999775
2022-09-10 15:56:50.925067	-367.15384140002425
2022-09-10 15:56:50.927067	184.00615859997924
2022-09-10 15:56:50.929067	270.9461585999816
2022-09-10 15:56:50.931067	-483.25384140003007
2022-09-10 15:56:50.933067	-1411.5138414000248
2022-09-10 15:56:50.935067	-831.3738414000254
2022-09-10 15:56:50.937067	241.96615859998565
2022-09-10 15:56:50.939067	155.02615859998332
2022-09-10 15:56:50.941067	648.0461585999874
2022-09-10 15:56:50.943067	-657.3138414000132
2022-09-10 15:56:50.945067	-1324.393841400015
2022-09-10 15:56:50.947067	-976.2738414000196
2022-09-10 15:56:50.949067	1112.2661585999886
2022-09-10 15:56:50.951067	1141.2461585999845
2022-09-10 15:56:50.953067	561.1061585999851
2022-09-10 15:56:50.955067	-1846.5738414000225
2022-09-10 15:56:50.957067	677.0261585999833
2022-09-10 15:56:50.959067	38.9261585999775
2022-09-10 15:56:50.961067	561.1061585999851
2022-09-10 15:56:50.963067	-106.1538414000097
2022-09-10 15:56:50.965067	-309.19384140001785
2022-09-10 15:56:50.967067	1402.24615859997
2022-09-10 15:56:50.969067	-193.09384140001202
2022-09-10 15:56:50.971067	-831.3738414000254
2022-09-10 15:56:50.973067	-164.1138414000161
2022-09-10 15:56:50.975067	-193.09384140001202
2022-09-10 15:56:50.977067	-222.07384140000795
2022-09-10 15:56:50.979067	967.1861585999723
2022-09-10 15:56:50.981067	-367.15384140002425
2022-09-10 15:56:50.983067	445.0061585999938
2022-09-10 15:56:50.985067	-222.07384140000795
2022-09-10 15:56:50.987067	241.96615859998565
2022-09-10 15:56:50.989067	590.086158599981
2022-09-10 15:56:50.991067	416.02615859996877
2022-09-10 15:56:50.993067	329.08615859996644
2022-09-10 15:56:50.995067	155.02615859998332
2022-09-10 15:56:50.997067	967.1861585999723
2022-09-10 15:56:50.999067	-715.2738414000196
2022-09-10 15:56:51.001067	-367.15384140002425
2022-09-10 15:56:51.003067	155.02615859998332
2022-09-10 15:56:51.005067	299.9261585999775
2022-09-10 15:56:51.007067	-425.1138414000161
2022-09-10 15:56:51.009067	212.98615859998972
2022-09-10 15:56:51.011067	-889.3338414000173
2022-09-10 15:56:51.013067	-19.033841400028905
2022-09-10 15:56:51.015067	387.04615859997284
2022-09-10 15:56:51.017067	706.1861585999868
2022-09-10 15:56:51.019067	155.02615859998332
2022-09-10 15:56:51.021067	-541.2138414000219
2022-09-10 15:56:51.023067	-1034.4138414000336
2022-09-10 15:56:51.025067	-367.15384140002425
2022-09-10 15:56:51.027067	1344.2861585999926
2022-09-10 15:56:51.029067	-251.05384140001843
2022-09-10 15:56:51.031067	-48.01384140002483
2022-09-10 15:56:51.033067	-1324.393841400015
2022-09-10 15:56:51.035067	155.02615859998332
2022-09-10 15:56:51.037067	-860.3538414000213
2022-09-10 15:56:51.039067	880.0661585999915
2022-09-10 15:56:51.041067	67.90615859997342
2022-09-10 15:56:51.043067	561.1061585999851
2022-09-10 15:56:51.045067	-1063.3938414000295
2022-09-10 15:56:51.047067	-454.2738414000196
2022-09-10 15:56:51.049067	-1121.3538414000068
2022-09-10 15:56:51.051067	-599.1738414000283
2022-09-10 15:56:51.053067	96.8861585999839
2022-09-10 15:56:51.055067	-483.25384140003007
2022-09-10 15:56:51.057067	212.98615859998972
2022-09-10 15:56:51.059067	-367.15384140002425
2022-09-10 15:56:51.061067	387.04615859997284
2022-09-10 15:56:51.063067	-135.13384140003473
2022-09-10 15:56:51.065067	1257.1661585999827
2022-09-10 15:56:51.067067	822.1061585999851
2022-09-10 15:56:51.069067	967.1861585999723
2022-09-10 15:56:51.071067	-106.1538414000097
2022-09-10 15:56:51.073067	-744.2538414000155
2022-09-10 15:56:51.075067	-193.09384140001202
2022-09-10 15:56:51.077067	387.04615859997284
2022-09-10 15:56:51.079067	329.08615859996644
2022-09-10 15:56:51.081067	-512.233841400026
2022-09-10 15:56:51.083067	-48.01384140002483
2022-09-10 15:56:51.085067	38.9261585999775
2022-09-10 15:56:51.087067	329.08615859996644
2022-09-10 15:56:51.089067	9.946158599981572
2022-09-10 15:56:51.091067	1576.3061585999822
2022-09-10 15:56:51.093067	-193.09384140001202
2022-09-10 15:56:51.095067	-77.17384140001377
2022-09-10 15:56:51.097067	-425.1138414000161
2022-09-10 15:56:51.099067	299.9261585999775
2022-09-10 15:56:51.101067	-135.13384140003473
2022-09-10 15:56:51.103067	387.04615859997284
2022-09-10 15:56:51.105067	-280.2138414000219
2022-09-10 15:56:51.107067	1083.286158599978
2022-09-10 15:56:51.109067	-570.1938414000324
2022-09-10 15:56:51.111067	473.98615859997517
2022-09-10 15:56:51.113067	793.1261585999891
2022-09-10 15:56:51.115067	619.0661585999769
2022-09-10 15:56:51.117067	-599.1738414000283
2022-09-10 15:56:51.119067	270.9461585999816
2022-09-10 15:56:51.121067	1228.1861585999868
2022-09-10 15:56:51.123067	-193.09384140001202
2022-09-10 15:56:51.125067	-541.2138414000219
2022-09-10 15:56:51.127067	-483.25384140003007
2022-09-10 15:56:51.129067	677.0261585999833
2022-09-10 15:56:51.131067	-106.1538414000097
2022-09-10 15:56:51.133067	532.1261585999746
2022-09-10 15:56:51.135067	-1005.2538414000155
2022-09-10 15:56:51.137067	96.8861585999839
2022-09-10 15:56:51.139067	-570.1938414000324
2022-09-10 15:56:51.141067	-309.19384140001785
2022-09-10 15:56:51.143067	-77.17384140001377
2022-09-10 15:56:51.145067	329.08615859996644
2022-09-10 15:56:51.147067	-425.1138414000161
2022-09-10 15:56:51.149067	938.2061585999763
2022-09-10 15:56:51.151067	-657.3138414000132
2022-09-10 15:56:51.153067	-947.2938414000237
2022-09-10 15:56:51.155067	-338.17384140001377
2022-09-10 15:56:51.157067	-889.3338414000173
2022-09-10 15:56:51.159067	184.00615859997924
2022-09-10 15:56:51.161067	-889.3338414000173
2022-09-10 15:56:51.163067	-889.3338414000173
2022-09-10 15:56:51.165067	-744.2538414000155
2022-09-10 15:56:51.167067	1547.3261585999862
2022-09-10 15:56:51.169067	-193.09384140001202
2022-09-10 15:56:51.171067	212.98615859998972
2022-09-10 15:56:51.173067	329.08615859996644
2022-09-10 15:56:51.175067	473.98615859997517
2022-09-10 15:56:51.177067	-744.2538414000155
2022-09-10 15:56:51.179067	184.00615859997924
2022-09-10 15:56:51.181067	-280.2138414000219
2022-09-10 15:56:51.183067	1808.3261585999862
2022-09-10 15:56:51.185067	735.1661585999827
2022-09-10 15:56:51.187067	-338.17384140001377
2022-09-10 15:56:51.189067	-338.17384140001377
2022-09-10 15:56:51.191067	-628.1538414000242
2022-09-10 15:56:51.193067	-657.3138414000132
2022-09-10 15:56:51.195067	445.0061585999938
2022-09-10 15:56:51.197067	851.0861585999664
2022-09-10 15:56:51.199067	-309.19384140001785
2022-09-10 15:56:51.201067	9.946158599981572
2022-09-10 15:56:51.203067	-222.07384140000795
2022-09-10 15:56:51.205067	241.96615859998565
2022-09-10 15:56:51.207067	503.14615859997866
2022-09-10 15:56:51.209067	1692.406158599988
2022-09-10 15:56:51.211067	938.2061585999763
2022-09-10 15:56:51.213067	-309.19384140001785
2022-09-10 15:56:51.215067	-1005.2538414000155
2022-09-10 15:56:51.217067	-599.1738414000283
2022-09-10 15:56:51.219067	-48.01384140002483
2022-09-10 15:56:51.221067	212.98615859998972
2022-09-10 15:56:51.223067	938.2061585999763
2022-09-10 15:56:51.225067	96.8861585999839
2022-09-10 15:56:51.227067	-483.25384140003007
2022-09-10 15:56:51.229067	-918.3138414000277
2022-09-10 15:56:51.231067	-889.3338414000173
2022-09-10 15:56:51.233067	590.086158599981
2022-09-10 15:56:51.235067	155.02615859998332
2022-09-10 15:56:51.237067	-222.07384140000795
2022-09-10 15:56:51.239067	-1353.3738414000254
2022-09-10 15:56:51.241067	-512.233841400026
2022-09-10 15:56:51.243067	-657.3138414000132
2022-09-10 15:56:51.245067	-628.1538414000242
2022-09-10 15:56:51.247067	-628.1538414000242
2022-09-10 15:56:51.249067	241.96615859998565
2022-09-10 15:56:51.251067	-77.17384140001377
2022-09-10 15:56:51.253067	96.8861585999839
2022-09-10 15:56:51.255067	-222.07384140000795
2022-09-10 15:56:51.257067	532.1261585999746
2022-09-10 15:56:51.259067	-425.1138414000161
2022-09-10 15:56:51.261067	1083.286158599978
2022-09-10 15:56:51.263067	-1179.3138414000132
2022-09-10 15:56:51.265067	473.98615859997517
2022-09-10 15:56:51.267067	-425.1138414000161
2022-09-10 15:56:51.269067	184.00615859997924
2022-09-10 15:56:51.271067	-541.2138414000219
2022-09-10 15:56:51.273067	793.1261585999891
2022-09-10 15:56:51.275067	241.96615859998565
2022-09-10 15:56:51.277067	503.14615859997866
2022-09-10 15:56:51.279067	-222.07384140000795
2022-09-10 15:56:51.281067	-1411.5138414000248
2022-09-10 15:56:51.283067	532.1261585999746
2022-09-10 15:56:51.285067	445.0061585999938
2022-09-10 15:56:51.287067	1199.2061585999763
2022-09-10 15:56:51.289067	-19.033841400028905
2022-09-10 15:56:51.291067	-19.033841400028905
2022-09-10 15:56:51.293067	126.0461585999874
2022-09-10 15:56:51.295067	299.9261585999775
2022-09-10 15:56:51.297067	-715.2738414000196
2022-09-10 15:56:51.299067	503.14615859997866
2022-09-10 15:56:51.301067	358.06615859999147
2022-09-10 15:56:51.303067	416.02615859996877
2022-09-10 15:56:51.305067	-2136.553841400033
2022-09-10 15:56:51.307067	-454.2738414000196
2022-09-10 15:56:51.309067	67.90615859997342
2022-09-10 15:56:51.311067	-280.2138414000219
2022-09-10 15:56:51.313067	1924.4261585999775
2022-09-10 15:56:51.315067	-164.1138414000161
2022-09-10 15:56:51.317067	1141.2461585999845
2022-09-10 15:56:51.319067	-483.25384140003007
2022-09-10 15:56:51.321067	212.98615859998972
2022-09-10 15:56:51.323067	-947.2938414000237
2022-09-10 15:56:51.325067	1083.286158599978
2022-09-10 15:56:51.327067	-164.1138414000161
2022-09-10 15:56:51.329067	270.9461585999816
2022-09-10 15:56:51.331067	-2281.63384140002
2022-09-10 15:56:51.333067	706.1861585999868
2022-09-10 15:56:51.335067	-1005.2538414000155
2022-09-10 15:56:51.337067	1402.24615859997
2022-09-10 15:56:51.339067	1692.406158599988
2022-09-10 15:56:51.341067	473.98615859997517
2022-09-10 15:56:51.343067	-2281.63384140002
2022-09-10 15:56:51.345067	-1585.573841400008
2022-09-10 15:56:51.347067	-425.1138414000161
2022-09-10 15:56:51.349067	126.0461585999874
2022-09-10 15:56:51.351067	126.0461585999874
2022-09-10 15:56:51.353067	1025.1461585999787
2022-09-10 15:56:51.355067	-512.233841400026
2022-09-10 15:56:51.357067	-2310.613841400016
2022-09-10 15:56:51.359067	-1643.5338414000144
2022-09-10 15:56:51.361067	-19.033841400028905
2022-09-10 15:56:51.363067	1721.386158599984
2022-09-10 15:56:51.365067	822.1061585999851
2022-09-10 15:56:51.367067	-1585.573841400008
2022-09-10 15:56:51.369067	-2339.7738414000196
2022-09-10 15:56:51.371067	-831.3738414000254
2022-09-10 15:56:51.373067	96.8861585999839
2022-09-10 15:56:51.375067	1054.1261585999746
2022-09-10 15:56:51.377067	880.0661585999915
2022-09-10 15:56:51.379067	532.1261585999746
2022-09-10 15:56:51.381067	-1701.4938414000208
2022-09-10 15:56:51.383067	-1179.3138414000132
2022-09-10 15:56:51.385067	996.1661585999827
2022-09-10 15:56:51.387067	1895.4461585999816
2022-09-10 15:56:51.389067	1431.226158599995
2022-09-10 15:56:51.391067	677.0261585999833
2022-09-10 15:56:51.393067	-1440.4938414000208
2022-09-10 15:56:51.395067	-1556.4138414000045
2022-09-10 15:56:51.397067	-106.1538414000097
2022-09-10 15:56:51.399067	2446.606158599985
2022-09-10 15:56:51.401067	2881.666158599968
2022-09-10 15:56:51.403067	-19.033841400028905
2022-09-10 15:56:51.405067	-1208.4738414000167
2022-09-10 15:56:51.407067	-1933.5138414000248
2022-09-10 15:56:51.409067	-135.13384140003473
2022-09-10 15:56:51.411067	241.96615859998565
2022-09-10 15:56:51.413067	3113.686158599987
2022-09-10 15:56:51.415067	1054.1261585999746
2022-09-10 15:56:51.417067	-3297.013841400025
2022-09-10 15:56:51.419067	-2368.75384140003
2022-09-10 15:56:51.421067	-1063.3938414000295
2022-09-10 15:56:51.423067	503.14615859997866
2022-09-10 15:56:51.425067	3519.766158599974
2022-09-10 15:56:51.427067	1866.466158599971
2022-09-10 15:56:51.429067	-1295.413841400019
2022-09-10 15:56:51.431067	-2948.8938414000295
2022-09-10 15:56:51.433067	-947.2938414000237
2022-09-10 15:56:51.435067	-251.05384140001843
2022-09-10 15:56:51.437067	2765.5661585999915
2022-09-10 15:56:51.439067	2417.6261585999746
2022-09-10 15:56:51.441067	-1527.433841400023
2022-09-10 15:56:51.443067	-2600.7738414000196
2022-09-10 15:56:51.445067	-1092.3738414000109
2022-09-10 15:56:51.447067	-2049.6138414000307
2022-09-10 15:56:51.449067	880.0661585999915
2022-09-10 15:56:51.451067	2214.5861585999664
2022-09-10 15:56:51.453067	358.06615859999147
2022-09-10 15:56:51.455067	-3267.8538414000213
2022-09-10 15:56:51.457067	-3035.833841400032
2022-09-10 15:56:51.459067	-628.1538414000242
2022-09-10 15:56:51.461067	1808.3261585999862
2022-09-10 15:56:51.463067	2301.5261585999688
2022-09-10 15:56:51.465067	-367.15384140002425
2022-09-10 15:56:51.467067	-1904.5338414000144
2022-09-10 15:56:51.469067	-3180.913841400019
2022-09-10 15:56:51.471067	1199.2061585999763
2022-09-10 15:56:51.473067	996.1661585999827
2022-09-10 15:56:51.475067	3926.0261585999833
2022-09-10 15:56:51.477067	67.90615859997342
2022-09-10 15:56:51.479067	-3877.1538414000242
2022-09-10 15:56:51.481067	-2658.7338414000114
2022-09-10 15:56:51.483067	1663.4261585999775
2022-09-10 15:56:51.485067	2301.5261585999688
2022-09-10 15:56:51.487067	2243.5661585999915
2022-09-10 15:56:51.489067	-280.2138414000219
2022-09-10 15:56:51.491067	-3819.013841400025
2022-09-10 15:56:51.493067	-3122.9538414000126
2022-09-10 15:56:51.495067	2011.3661585999798
2022-09-10 15:56:51.497067	3026.7461585999845
2022-09-10 15:56:51.499067	1112.2661585999886
2022-09-10 15:56:51.501067	184.00615859997924
2022-09-10 15:56:51.503067	-2571.793841400009
2022-09-10 15:56:51.505067	-570.1938414000324
2022-09-10 15:56:51.507067	909.2261585999804
2022-09-10 15:56:51.509067	3983.986158599975
2022-09-10 15:56:51.511067	532.1261585999746
2022-09-10 15:56:51.513067	-715.2738414000196
2022-09-10 15:56:51.515067	-3180.913841400019
2022-09-10 15:56:51.517067	1460.386158599984
2022-09-10 15:56:51.519067	-802.2138414000219
2022-09-10 15:56:51.521067	1982.3861585999693
2022-09-10 15:56:51.523067	-541.2138414000219
2022-09-10 15:56:51.525067	-1121.3538414000068
2022-09-10 15:56:51.527067	-3006.853841400007
2022-09-10 15:56:51.529067	2504.566158599977
2022-09-10 15:56:51.531067	793.1261585999891
2022-09-10 15:56:51.533067	967.1861585999723
2022-09-10 15:56:51.535067	-2629.7538414000155
2022-09-10 15:56:51.537067	-570.1938414000324
2022-09-10 15:56:51.539067	-1353.3738414000254
2022-09-10 15:56:51.541067	184.00615859997924
2022-09-10 15:56:51.543067	-164.1138414000161
2022-09-10 15:56:51.545067	270.9461585999816
2022-09-10 15:56:51.547067	-1527.433841400023
2022-09-10 15:56:51.549067	-1121.3538414000068
2022-09-10 15:56:51.551067	-1382.3538414000213
2022-09-10 15:56:51.553067	851.0861585999664
2022-09-10 15:56:51.555067	1547.3261585999862
2022-09-10 15:56:51.557067	1286.3261585999717
2022-09-10 15:56:51.559067	-483.25384140003007
2022-09-10 15:56:51.561067	-1092.3738414000109
2022-09-10 15:56:51.563067	184.00615859997924
2022-09-10 15:56:51.565067	503.14615859997866
2022-09-10 15:56:51.567067	473.98615859997517
2022-09-10 15:56:51.569067	561.1061585999851
2022-09-10 15:56:51.571067	-396.1338414000202
2022-09-10 15:56:51.573067	-657.3138414000132
2022-09-10 15:56:51.575067	-1005.2538414000155
2022-09-10 15:56:51.577067	793.1261585999891
2022-09-10 15:56:51.579067	793.1261585999891
2022-09-10 15:56:51.581067	-135.13384140003473
2022-09-10 15:56:51.583067	329.08615859996644
2022-09-10 15:56:51.585067	-2397.733841400026
2022-09-10 15:56:51.587067	241.96615859998565
2022-09-10 15:56:51.589067	1460.386158599984
2022-09-10 15:56:51.591067	735.1661585999827
2022-09-10 15:56:51.593067	-19.033841400028905
2022-09-10 15:56:51.595067	-860.3538414000213
2022-09-10 15:56:51.597067	-3180.913841400019
2022-09-10 15:56:51.599067	-367.15384140002425
2022-09-10 15:56:51.601067	1025.1461585999787
2022-09-10 15:56:51.603067	1315.3061585999676
2022-09-10 15:56:51.605067	-19.033841400028905
2022-09-10 15:56:51.607067	-1440.4938414000208
2022-09-10 15:56:51.609067	-1034.4138414000336
2022-09-10 15:56:51.611067	-425.1138414000161
2022-09-10 15:56:51.613067	1634.266158599974
2022-09-10 15:56:51.615067	1112.2661585999886
2022-09-10 15:56:51.617067	1460.386158599984
2022-09-10 15:56:51.619067	-3035.833841400032
2022-09-10 15:56:51.621067	-599.1738414000283
2022-09-10 15:56:51.623067	938.2061585999763
2022-09-10 15:56:51.625067	2620.6661585999827
2022-09-10 15:56:51.627067	473.98615859997517
2022-09-10 15:56:51.629067	2649.6461585999787
2022-09-10 15:56:51.631067	-1846.5738414000225
2022-09-10 15:56:51.633067	-1585.573841400008
2022-09-10 15:56:51.635067	-1179.3138414000132
2022-09-10 15:56:51.637067	1025.1461585999787
2022-09-10 15:56:51.639067	1228.1861585999868
2022-09-10 15:56:51.641067	996.1661585999827
2022-09-10 15:56:51.643067	-1266.433841400023
2022-09-10 15:56:51.645067	-1614.5538414000184
2022-09-10 15:56:51.647067	-657.3138414000132
2022-09-10 15:56:51.649067	1402.24615859997
2022-09-10 15:56:51.651067	1895.4461585999816
2022-09-10 15:56:51.653067	-396.1338414000202
2022-09-10 15:56:51.655067	-1585.573841400008
2022-09-10 15:56:51.657067	-1237.4538414000126
2022-09-10 15:56:51.659067	-831.3738414000254
2022-09-10 15:56:51.661067	706.1861585999868
2022-09-10 15:56:51.663067	-77.17384140001377
2022-09-10 15:56:51.665067	590.086158599981
2022-09-10 15:56:51.667067	-1179.3138414000132
2022-09-10 15:56:51.669067	-628.1538414000242
2022-09-10 15:56:51.671067	-628.1538414000242
2022-09-10 15:56:51.673067	1547.3261585999862
2022-09-10 15:56:51.675067	822.1061585999851
2022-09-10 15:56:51.677067	-309.19384140001785
2022-09-10 15:56:51.679067	-1382.3538414000213
2022-09-10 15:56:51.681067	-77.17384140001377
2022-09-10 15:56:51.683067	-280.2138414000219
2022-09-10 15:56:51.685067	909.2261585999804
2022-09-10 15:56:51.687067	-831.3738414000254
2022-09-10 15:56:51.689067	996.1661585999827
2022-09-10 15:56:51.691067	-338.17384140001377
2022-09-10 15:56:51.693067	270.9461585999816
2022-09-10 15:56:51.695067	-1092.3738414000109
2022-09-10 15:56:51.697067	1750.3661585999798
2022-09-10 15:56:51.699067	-367.15384140002425
2022-09-10 15:56:51.701067	-309.19384140001785
2022-09-10 15:56:51.703067	-483.25384140003007
2022-09-10 15:56:51.705067	1576.3061585999822
2022-09-10 15:56:51.707067	-164.1138414000161
2022-09-10 15:56:51.709067	1663.4261585999775
2022-09-10 15:56:51.711067	-831.3738414000254
2022-09-10 15:56:51.713067	-425.1138414000161
2022-09-10 15:56:51.715067	-106.1538414000097
2022-09-10 15:56:51.717067	2620.6661585999827
2022-09-10 15:56:51.719067	155.02615859998332
2022-09-10 15:56:51.721067	-135.13384140003473
2022-09-10 15:56:51.723067	-976.2738414000196
2022-09-10 15:56:51.725067	-773.2338414000114
2022-09-10 15:56:51.727067	-367.15384140002425
2022-09-10 15:56:51.729067	1373.266158599974
2022-09-10 15:56:51.731067	270.9461585999816
2022-09-10 15:56:51.733067	-19.033841400028905
2022-09-10 15:56:51.735067	-1962.6738414000283
2022-09-10 15:56:51.737067	-744.2538414000155
2022-09-10 15:56:51.739067	473.98615859997517
2022-09-10 15:56:51.741067	329.08615859996644
2022-09-10 15:56:51.743067	706.1861585999868
2022-09-10 15:56:51.745067	416.02615859996877
2022-09-10 15:56:51.747067	-2281.63384140002
2022-09-10 15:56:51.749067	-976.2738414000196
2022-09-10 15:56:51.751067	1257.1661585999827
2022-09-10 15:56:51.753067	1170.2261585999804
2022-09-10 15:56:51.755067	-1237.4538414000126
2022-09-10 15:56:51.757067	590.086158599981
2022-09-10 15:56:51.759067	-686.2938414000091
2022-09-10 15:56:51.761067	-599.1738414000283
2022-09-10 15:56:51.763067	967.1861585999723
2022-09-10 15:56:51.765067	-164.1138414000161
2022-09-10 15:56:51.767067	-1295.413841400019
2022-09-10 15:56:51.769067	416.02615859996877
2022-09-10 15:56:51.771067	503.14615859997866
2022-09-10 15:56:51.773067	-831.3738414000254
2022-09-10 15:56:51.775067	-222.07384140000795
2022-09-10 15:56:51.777067	-976.2738414000196
2022-09-10 15:56:51.779067	-686.2938414000091
2022-09-10 15:56:51.781067	1170.2261585999804
2022-09-10 15:56:51.783067	155.02615859998332
2022-09-10 15:56:51.785067	-280.2138414000219
2022-09-10 15:56:51.787067	416.02615859996877
2022-09-10 15:56:51.789067	-1701.4938414000208
2022-09-10 15:56:51.791067	-193.09384140001202
2022-09-10 15:56:51.793067	1750.3661585999798
2022-09-10 15:56:51.795067	764.1461585999641
2022-09-10 15:56:51.797067	909.2261585999804
2022-09-10 15:56:51.799067	706.1861585999868
2022-09-10 15:56:51.801067	-1208.4738414000167
2022-09-10 15:56:51.803067	1373.266158599974
2022-09-10 15:56:51.805067	532.1261585999746
2022-09-10 15:56:51.807067	996.1661585999827
2022-09-10 15:56:51.809067	-657.3138414000132
2022-09-10 15:56:51.811067	-1759.4538414000126
2022-09-10 15:56:51.813067	299.9261585999775
2022-09-10 15:56:51.815067	793.1261585999891
2022-09-10 15:56:51.817067	-1208.4738414000167
2022-09-10 15:56:51.819067	706.1861585999868
2022-09-10 15:56:51.821067	-1556.4138414000045
2022-09-10 15:56:51.823067	1605.286158599978
2022-09-10 15:56:51.825067	561.1061585999851
2022-09-10 15:56:51.827067	473.98615859997517
2022-09-10 15:56:51.829067	-889.3338414000173
2022-09-10 15:56:51.831067	1663.4261585999775
2022-09-10 15:56:51.833067	-860.3538414000213
2022-09-10 15:56:51.835067	909.2261585999804
2022-09-10 15:56:51.837067	-1063.3938414000295
2022-09-10 15:56:51.839067	-367.15384140002425
2022-09-10 15:56:51.841067	-164.1138414000161
2022-09-10 15:56:51.843067	96.8861585999839
2022-09-10 15:56:51.845067	184.00615859997924
2022-09-10 15:56:51.847067	-889.3338414000173
2022-09-10 15:56:51.849067	-2136.553841400033
2022-09-10 15:56:51.851067	126.0461585999874
2022-09-10 15:56:51.853067	299.9261585999775
2022-09-10 15:56:51.855067	-338.17384140001377
2022-09-10 15:56:51.857067	387.04615859997284
2022-09-10 15:56:51.859067	184.00615859997924
2022-09-10 15:56:51.861067	-280.2138414000219
2022-09-10 15:56:51.863067	-947.2938414000237
2022-09-10 15:56:51.865067	38.9261585999775
2022-09-10 15:56:51.867067	1112.2661585999886
2022-09-10 15:56:51.869067	938.2061585999763
2022-09-10 15:56:51.871067	-744.2538414000155
2022-09-10 15:56:51.873067	-889.3338414000173
2022-09-10 15:56:51.875067	-425.1138414000161
2022-09-10 15:56:51.877067	1518.3461585999758
2022-09-10 15:56:51.879067	851.0861585999664
2022-09-10 15:56:51.881067	126.0461585999874
2022-09-10 15:56:51.883067	-918.3138414000277
2022-09-10 15:56:51.885067	-1701.4938414000208
2022-09-10 15:56:51.887067	445.0061585999938
2022-09-10 15:56:51.889067	1953.4061585999734
2022-09-10 15:56:51.891067	1257.1661585999827
2022-09-10 15:56:51.893067	-918.3138414000277
2022-09-10 15:56:51.895067	-1324.393841400015
2022-09-10 15:56:51.897067	-77.17384140001377
2022-09-10 15:56:51.899067	735.1661585999827
2022-09-10 15:56:51.901067	-338.17384140001377
2022-09-10 15:56:51.903067	1025.1461585999787
2022-09-10 15:56:51.905067	938.2061585999763
2022-09-10 15:56:51.907067	-570.1938414000324
2022-09-10 15:56:51.909067	184.00615859997924
2022-09-10 15:56:51.911067	-1295.413841400019
2022-09-10 15:56:51.913067	735.1661585999827
2022-09-10 15:56:51.915067	-657.3138414000132
2022-09-10 15:56:51.917067	1257.1661585999827
2022-09-10 15:56:51.919067	-338.17384140001377
2022-09-10 15:56:51.921067	-135.13384140003473
2022-09-10 15:56:51.923067	-686.2938414000091
2022-09-10 15:56:51.925067	1199.2061585999763
2022-09-10 15:56:51.927067	329.08615859996644
2022-09-10 15:56:51.929067	2417.6261585999746
2022-09-10 15:56:51.931067	-744.2538414000155
2022-09-10 15:56:51.933067	-860.3538414000213
2022-09-10 15:56:51.935067	-483.25384140003007
2022-09-10 15:56:51.937067	-48.01384140002483
2022-09-10 15:56:51.939067	473.98615859997517
2022-09-10 15:56:51.941067	38.9261585999775
2022-09-10 15:56:51.943067	-222.07384140000795
2022-09-10 15:56:51.945067	-1237.4538414000126
2022-09-10 15:56:51.947067	-831.3738414000254
2022-09-10 15:56:51.949067	155.02615859998332
2022-09-10 15:56:51.951067	1663.4261585999775
2022-09-10 15:56:51.953067	-570.1938414000324
2022-09-10 15:56:51.955067	-628.1538414000242
2022-09-10 15:56:51.957067	-1150.3338414000318
2022-09-10 15:56:51.959067	1228.1861585999868
2022-09-10 15:56:51.961067	-715.2738414000196
2022-09-10 15:56:51.963067	-280.2138414000219
2022-09-10 15:56:51.965067	-918.3138414000277
2022-09-10 15:56:51.967067	619.0661585999769
2022-09-10 15:56:51.969067	-2252.6538414000242
2022-09-10 15:56:51.971067	-164.1138414000161
2022-09-10 15:56:51.973067	-599.1738414000283
2022-09-10 15:56:51.975067	1373.266158599974
2022-09-10 15:56:51.977067	1170.2261585999804
2022-09-10 15:56:51.979067	938.2061585999763
2022-09-10 15:56:51.981067	270.9461585999816
2022-09-10 15:56:51.983067	-1266.433841400023
2022-09-10 15:56:51.985067	184.00615859997924
2022-09-10 15:56:51.987067	1518.3461585999758
2022-09-10 15:56:51.989067	996.1661585999827
2022-09-10 15:56:51.991067	-1121.3538414000068
2022-09-10 15:56:51.993067	-1962.6738414000283
2022-09-10 15:56:51.995067	-1730.4738414000167
2022-09-10 15:56:51.997067	1547.3261585999862
2022-09-10 15:56:51.999067	38.9261585999775
2022-09-10 15:56:52.001067	1924.4261585999775
2022-09-10 15:56:52.003067	38.9261585999775
2022-09-10 15:56:52.005067	532.1261585999746
2022-09-10 15:56:52.007067	-889.3338414000173
2022-09-10 15:56:52.009067	212.98615859998972
2022-09-10 15:56:52.011067	-135.13384140003473
2022-09-10 15:56:52.013067	1199.2061585999763
2022-09-10 15:56:52.015067	9.946158599981572
2022-09-10 15:56:52.017067	648.0461585999874
2022-09-10 15:56:52.019067	-1266.433841400023
2022-09-10 15:56:52.021067	-1063.3938414000295
2022-09-10 15:56:52.023067	-1179.3138414000132
2022-09-10 15:56:52.025067	1605.286158599978
2022-09-10 15:56:52.027067	822.1061585999851
2022-09-10 15:56:52.029067	184.00615859997924
2022-09-10 15:56:52.031067	-860.3538414000213
2022-09-10 15:56:52.033067	-1411.5138414000248
2022-09-10 15:56:52.035067	1431.226158599995
2022-09-10 15:56:52.037067	473.98615859997517
2022-09-10 15:56:52.039067	1315.3061585999676
2022-09-10 15:56:52.041067	-338.17384140001377
2022-09-10 15:56:52.043067	-193.09384140001202
2022-09-10 15:56:52.045067	-860.3538414000213
2022-09-10 15:56:52.047067	880.0661585999915
2022-09-10 15:56:52.049067	-1498.4538414000272
2022-09-10 15:56:52.051067	-251.05384140001843
2022-09-10 15:56:52.053067	-396.1338414000202
2022-09-10 15:56:52.055067	648.0461585999874
2022-09-10 15:56:52.057067	-1121.3538414000068
2022-09-10 15:56:52.059067	184.00615859997924
2022-09-10 15:56:52.061067	-802.2138414000219
2022-09-10 15:56:52.063067	1112.2661585999886
2022-09-10 15:56:52.065067	-193.09384140001202
2022-09-10 15:56:52.067067	1547.3261585999862
2022-09-10 15:56:52.069067	996.1661585999827
2022-09-10 15:56:52.071067	-1063.3938414000295
2022-09-10 15:56:52.073067	-1063.3938414000295
2022-09-10 15:56:52.075067	-1092.3738414000109
2022-09-10 15:56:52.077067	-1179.3138414000132
2022-09-10 15:56:52.079067	-396.1338414000202
2022-09-10 15:56:52.081067	1170.2261585999804
2022-09-10 15:56:52.083067	-1324.393841400015
2022-09-10 15:56:52.085067	-251.05384140001843
2022-09-10 15:56:52.087067	-106.1538414000097
2022-09-10 15:56:52.089067	909.2261585999804
2022-09-10 15:56:52.091067	851.0861585999664
2022-09-10 15:56:52.093067	184.00615859997924
2022-09-10 15:56:52.095067	-570.1938414000324
2022-09-10 15:56:52.097067	-1063.3938414000295
2022-09-10 15:56:52.099067	-483.25384140003007
2022-09-10 15:56:52.101067	1315.3061585999676
2022-09-10 15:56:52.103067	706.1861585999868
2022-09-10 15:56:52.105067	-541.2138414000219
2022-09-10 15:56:52.107067	967.1861585999723
2022-09-10 15:56:52.109067	-686.2938414000091
2022-09-10 15:56:52.111067	590.086158599981
2022-09-10 15:56:52.113067	299.9261585999775
2022-09-10 15:56:52.115067	-19.033841400028905
2022-09-10 15:56:52.117067	-425.1138414000161
2022-09-10 15:56:52.119067	1054.1261585999746
2022-09-10 15:56:52.121067	619.0661585999769
2022-09-10 15:56:52.123067	9.946158599981572
2022-09-10 15:56:52.125067	-1121.3538414000068
2022-09-10 15:56:52.127067	-773.2338414000114
2022-09-10 15:56:52.129067	735.1661585999827
2022-09-10 15:56:52.131067	67.90615859997342
2022-09-10 15:56:52.133067	-686.2938414000091
2022-09-10 15:56:52.135067	358.06615859999147
2022-09-10 15:56:52.137067	155.02615859998332
2022-09-10 15:56:52.139067	-164.1138414000161
2022-09-10 15:56:52.141067	212.98615859998972
2022-09-10 15:56:52.143067	-1933.5138414000248
2022-09-10 15:56:52.145067	619.0661585999769
2022-09-10 15:56:52.147067	-280.2138414000219
2022-09-10 15:56:52.149067	909.2261585999804
2022-09-10 15:56:52.151067	38.9261585999775
2022-09-10 15:56:52.153067	619.0661585999769
2022-09-10 15:56:52.155067	-773.2338414000114
2022-09-10 15:56:52.157067	-512.233841400026
2022-09-10 15:56:52.159067	-802.2138414000219
2022-09-10 15:56:52.161067	793.1261585999891
2022-09-10 15:56:52.163067	9.946158599981572
2022-09-10 15:56:52.165067	967.1861585999723
2022-09-10 15:56:52.167067	-744.2538414000155
2022-09-10 15:56:52.169067	-541.2138414000219
2022-09-10 15:56:52.171067	-1295.413841400019
2022-09-10 15:56:52.173067	-1643.5338414000144
2022-09-10 15:56:52.175067	96.8861585999839
2022-09-10 15:56:52.177067	1170.2261585999804
2022-09-10 15:56:52.179067	909.2261585999804
2022-09-10 15:56:52.181067	212.98615859998972
2022-09-10 15:56:52.183067	-1527.433841400023
2022-09-10 15:56:52.185067	-3122.9538414000126
2022-09-10 15:56:52.187067	706.1861585999868
2022-09-10 15:56:52.189067	1344.2861585999926
2022-09-10 15:56:52.191067	1895.4461585999816
2022-09-10 15:56:52.193067	329.08615859996644
2022-09-10 15:56:52.195067	-715.2738414000196
2022-09-10 15:56:52.197067	-628.1538414000242
2022-09-10 15:56:52.199067	-947.2938414000237
2022-09-10 15:56:52.201067	329.08615859996644
2022-09-10 15:56:52.203067	2852.6861585999723
2022-09-10 15:56:52.205067	270.9461585999816
2022-09-10 15:56:52.207067	-715.2738414000196
2022-09-10 15:56:52.209067	-2745.8538414000213
2022-09-10 15:56:52.211067	-483.25384140003007
2022-09-10 15:56:52.213067	387.04615859997284
2022-09-10 15:56:52.215067	996.1661585999827
2022-09-10 15:56:52.217067	2881.666158599968
2022-09-10 15:56:52.219067	938.2061585999763
2022-09-10 15:56:52.221067	-1846.5738414000225
2022-09-10 15:56:52.223067	-976.2738414000196
2022-09-10 15:56:52.225067	96.8861585999839
2022-09-10 15:56:52.227067	967.1861585999723
2022-09-10 15:56:52.229067	1924.4261585999775
2022-09-10 15:56:52.231067	-541.2138414000219
2022-09-10 15:56:52.233067	-599.1738414000283
2022-09-10 15:56:52.235067	-889.3338414000173
2022-09-10 15:56:52.237067	-164.1138414000161
2022-09-10 15:56:52.239067	270.9461585999816
2022-09-10 15:56:52.241067	1373.266158599974
2022-09-10 15:56:52.243067	-396.1338414000202
2022-09-10 15:56:52.245067	-1498.4538414000272
2022-09-10 15:56:52.247067	-1498.4538414000272
2022-09-10 15:56:52.249067	-744.2538414000155
2022-09-10 15:56:52.251067	473.98615859997517
2022-09-10 15:56:52.253067	503.14615859997866
2022-09-10 15:56:52.255067	-222.07384140000795
2022-09-10 15:56:52.257067	-2136.553841400033
2022-09-10 15:56:52.259067	212.98615859998972
2022-09-10 15:56:52.261067	-251.05384140001843
2022-09-10 15:56:52.263067	619.0661585999769
2022-09-10 15:56:52.265067	706.1861585999868
2022-09-10 15:56:52.267067	155.02615859998332
2022-09-10 15:56:52.269067	-1498.4538414000272
2022-09-10 15:56:52.271067	-599.1738414000283
2022-09-10 15:56:52.273067	9.946158599981572
2022-09-10 15:56:52.275067	1721.386158599984
2022-09-10 15:56:52.277067	1489.3661585999798
2022-09-10 15:56:52.279067	561.1061585999851
2022-09-10 15:56:52.281067	-831.3738414000254
2022-09-10 15:56:52.283067	-1498.4538414000272
2022-09-10 15:56:52.285067	96.8861585999839
2022-09-10 15:56:52.287067	-309.19384140001785
2022-09-10 15:56:52.289067	387.04615859997284
2022-09-10 15:56:52.291067	-164.1138414000161
2022-09-10 15:56:52.293067	38.9261585999775
2022-09-10 15:56:52.295067	-1121.3538414000068
2022-09-10 15:56:52.297067	-541.2138414000219
2022-09-10 15:56:52.299067	-976.2738414000196
2022-09-10 15:56:52.301067	1344.2861585999926
2022-09-10 15:56:52.303067	473.98615859997517
2022-09-10 15:56:52.305067	1025.1461585999787
2022-09-10 15:56:52.307067	473.98615859997517
2022-09-10 15:56:52.309067	-19.033841400028905
2022-09-10 15:56:52.311067	-1469.4738414000312
2022-09-10 15:56:52.313067	-396.1338414000202
2022-09-10 15:56:52.315067	155.02615859998332
2022-09-10 15:56:52.317067	-483.25384140003007
2022-09-10 15:56:52.319067	1141.2461585999845
2022-09-10 15:56:52.321067	503.14615859997866
2022-09-10 15:56:52.323067	-48.01384140002483
2022-09-10 15:56:52.325067	-77.17384140001377
2022-09-10 15:56:52.327067	241.96615859998565
2022-09-10 15:56:52.329067	648.0461585999874
2022-09-10 15:56:52.331067	-280.2138414000219
2022-09-10 15:56:52.333067	1199.2061585999763
2022-09-10 15:56:52.335067	-135.13384140003473
2022-09-10 15:56:52.337067	-860.3538414000213
2022-09-10 15:56:52.339067	-1005.2538414000155
2022-09-10 15:56:52.341067	1431.226158599995
2022-09-10 15:56:52.343067	503.14615859997866
2022-09-10 15:56:52.345067	445.0061585999938
2022-09-10 15:56:52.347067	184.00615859997924
2022-09-10 15:56:52.349067	473.98615859997517
2022-09-10 15:56:52.351067	-1324.393841400015
2022-09-10 15:56:52.353067	619.0661585999769
2022-09-10 15:56:52.355067	706.1861585999868
2022-09-10 15:56:52.357067	648.0461585999874
2022-09-10 15:56:52.359067	619.0661585999769
2022-09-10 15:56:52.361067	-338.17384140001377
2022-09-10 15:56:52.363067	-541.2138414000219
2022-09-10 15:56:52.365067	-1063.3938414000295
2022-09-10 15:56:52.367067	126.0461585999874
2022-09-10 15:56:52.369067	329.08615859996644
2022-09-10 15:56:52.371067	-106.1538414000097
2022-09-10 15:56:52.373067	-483.25384140003007
2022-09-10 15:56:52.375067	-1933.5138414000248
2022-09-10 15:56:52.377067	-251.05384140001843
2022-09-10 15:56:52.379067	-280.2138414000219
2022-09-10 15:56:52.381067	1489.3661585999798
2022-09-10 15:56:52.383067	445.0061585999938
2022-09-10 15:56:52.385067	-512.233841400026
2022-09-10 15:56:52.387067	-570.1938414000324
2022-09-10 15:56:52.389067	155.02615859998332
2022-09-10 15:56:52.391067	358.06615859999147
2022-09-10 15:56:52.393067	619.0661585999769
2022-09-10 15:56:52.395067	184.00615859997924
2022-09-10 15:56:52.397067	-773.2338414000114
2022-09-10 15:56:52.399067	-512.233841400026
2022-09-10 15:56:52.401067	822.1061585999851
2022-09-10 15:56:52.403067	938.2061585999763
2022-09-10 15:56:52.405067	-280.2138414000219
2022-09-10 15:56:52.407067	299.9261585999775
2022-09-10 15:56:52.409067	-744.2538414000155
2022-09-10 15:56:52.411067	-251.05384140001843
2022-09-10 15:56:52.413067	503.14615859997866
2022-09-10 15:56:52.415067	9.946158599981572
2022-09-10 15:56:52.417067	155.02615859998332
2022-09-10 15:56:52.419067	-918.3138414000277
2022-09-10 15:56:52.421067	735.1661585999827
2022-09-10 15:56:52.423067	590.086158599981
2022-09-10 15:56:52.425067	329.08615859996644
2022-09-10 15:56:52.427067	-483.25384140003007
2022-09-10 15:56:52.429067	764.1461585999641
2022-09-10 15:56:52.431067	329.08615859996644
2022-09-10 15:56:52.433067	-164.1138414000161
2022-09-10 15:56:52.435067	473.98615859997517
2022-09-10 15:56:52.437067	619.0661585999769
2022-09-10 15:56:52.439067	706.1861585999868
2022-09-10 15:56:52.441067	155.02615859998332
2022-09-10 15:56:52.443067	619.0661585999769
2022-09-10 15:56:52.445067	38.9261585999775
2022-09-10 15:56:52.447067	445.0061585999938
2022-09-10 15:56:52.449067	590.086158599981
2022-09-10 15:56:52.451067	-628.1538414000242
2022-09-10 15:56:52.453067	503.14615859997866
2022-09-10 15:56:52.455067	184.00615859997924
2022-09-10 15:56:52.457067	-19.033841400028905
2022-09-10 15:56:52.459067	38.9261585999775
2022-09-10 15:56:52.461067	126.0461585999874
2022-09-10 15:56:52.463067	851.0861585999664
2022-09-10 15:56:52.465067	-2020.6338414000056
2022-09-10 15:56:52.467067	358.06615859999147
2022-09-10 15:56:52.469067	851.0861585999664
2022-09-10 15:56:52.471067	38.9261585999775
2022-09-10 15:56:52.473067	-1556.4138414000045
2022-09-10 15:56:52.475067	-541.2138414000219
2022-09-10 15:56:52.477067	-135.13384140003473
2022-09-10 15:56:52.479067	-599.1738414000283
2022-09-10 15:56:52.481067	590.086158599981
2022-09-10 15:56:52.483067	677.0261585999833
2022-09-10 15:56:52.485067	-860.3538414000213
2022-09-10 15:56:52.487067	-1672.5138414000103
2022-09-10 15:56:52.489067	-106.1538414000097
2022-09-10 15:56:52.491067	909.2261585999804
2022-09-10 15:56:52.493067	880.0661585999915
2022-09-10 15:56:52.495067	-193.09384140001202
2022-09-10 15:56:52.497067	735.1661585999827
2022-09-10 15:56:52.499067	67.90615859997342
2022-09-10 15:56:52.501067	-715.2738414000196
2022-09-10 15:56:52.503067	-1150.3338414000318
2022-09-10 15:56:52.505067	1112.2661585999886
2022-09-10 15:56:52.507067	1489.3661585999798
2022-09-10 15:56:52.509067	1837.4861585999752
2022-09-10 15:56:52.511067	67.90615859997342
2022-09-10 15:56:52.513067	-193.09384140001202
2022-09-10 15:56:52.515067	-309.19384140001785
2022-09-10 15:56:52.517067	-744.2538414000155
2022-09-10 15:56:52.519067	532.1261585999746
2022-09-10 15:56:52.521067	735.1661585999827
2022-09-10 15:56:52.523067	648.0461585999874
2022-09-10 15:56:52.525067	-164.1138414000161
2022-09-10 15:56:52.527067	-686.2938414000091
2022-09-10 15:56:52.529067	-947.2938414000237
2022-09-10 15:56:52.531067	-802.2138414000219
2022-09-10 15:56:52.533067	38.9261585999775
2022-09-10 15:56:52.535067	1576.3061585999822
2022-09-10 15:56:52.537067	2446.606158599985
2022-09-10 15:56:52.539067	-541.2138414000219
2022-09-10 15:56:52.541067	-2078.593841400012
2022-09-10 15:56:52.543067	184.00615859997924
2022-09-10 15:56:52.545067	-1295.413841400019
2022-09-10 15:56:52.547067	1344.2861585999926
2022-09-10 15:56:52.549067	-1382.3538414000213
2022-09-10 15:56:52.551067	241.96615859998565
2022-09-10 15:56:52.553067	-570.1938414000324
2022-09-10 15:56:52.555067	387.04615859997284
2022-09-10 15:56:52.557067	-77.17384140001377
2022-09-10 15:56:52.559067	-164.1138414000161
2022-09-10 15:56:52.561067	-483.25384140003007
2022-09-10 15:56:52.563067	1692.406158599988
2022-09-10 15:56:52.565067	358.06615859999147
2022-09-10 15:56:52.567067	-425.1138414000161
2022-09-10 15:56:52.569067	-744.2538414000155
2022-09-10 15:56:52.571067	241.96615859998565
2022-09-10 15:56:52.573067	-135.13384140003473
2022-09-10 15:56:52.575067	996.1661585999827
2022-09-10 15:56:52.577067	155.02615859998332
2022-09-10 15:56:52.579067	270.9461585999816
2022-09-10 15:56:52.581067	-425.1138414000161
2022-09-10 15:56:52.583067	561.1061585999851
2022-09-10 15:56:52.585067	416.02615859996877
2022-09-10 15:56:52.587067	-628.1538414000242
2022-09-10 15:56:52.589067	-1063.3938414000295
2022-09-10 15:56:52.591067	-164.1138414000161
2022-09-10 15:56:52.593067	-686.2938414000091
2022-09-10 15:56:52.595067	996.1661585999827
2022-09-10 15:56:52.597067	-251.05384140001843
2022-09-10 15:56:52.599067	822.1061585999851
2022-09-10 15:56:52.601067	-1846.5738414000225
2022-09-10 15:56:52.603067	-106.1538414000097
2022-09-10 15:56:52.605067	-599.1738414000283
2022-09-10 15:56:52.607067	-889.3338414000173
2022-09-10 15:56:52.609067	-48.01384140002483
2022-09-10 15:56:52.611067	299.9261585999775
2022-09-10 15:56:52.613067	270.9461585999816
2022-09-10 15:56:52.615067	-367.15384140002425
2022-09-10 15:56:52.617067	-1034.4138414000336
2022-09-10 15:56:52.619067	-48.01384140002483
2022-09-10 15:56:52.621067	1112.2661585999886
2022-09-10 15:56:52.623067	677.0261585999833
2022-09-10 15:56:52.625067	473.98615859997517
2022-09-10 15:56:52.627067	-251.05384140001843
2022-09-10 15:56:52.629067	329.08615859996644
2022-09-10 15:56:52.631067	-570.1938414000324
2022-09-10 15:56:52.633067	1257.1661585999827
2022-09-10 15:56:52.635067	329.08615859996644
2022-09-10 15:56:52.637067	445.0061585999938
2022-09-10 15:56:52.639067	9.946158599981572
2022-09-10 15:56:52.641067	-1324.393841400015
2022-09-10 15:56:52.643067	212.98615859998972
2022-09-10 15:56:52.645067	96.8861585999839
2022-09-10 15:56:52.647067	-309.19384140001785
2022-09-10 15:56:52.649067	270.9461585999816
2022-09-10 15:56:52.651067	-396.1338414000202
2022-09-10 15:56:52.653067	-425.1138414000161
2022-09-10 15:56:52.655067	-338.17384140001377
2022-09-10 15:56:52.657067	-135.13384140003473
2022-09-10 15:56:52.659067	473.98615859997517
2022-09-10 15:56:52.661067	735.1661585999827
2022-09-10 15:56:52.663067	909.2261585999804
2022-09-10 15:56:52.665067	851.0861585999664
2022-09-10 15:56:52.667067	-541.2138414000219
2022-09-10 15:56:52.669067	-77.17384140001377
2022-09-10 15:56:52.671067	155.02615859998332
2022-09-10 15:56:52.673067	938.2061585999763
2022-09-10 15:56:52.675067	-541.2138414000219
2022-09-10 15:56:52.677067	677.0261585999833
2022-09-10 15:56:52.679067	-976.2738414000196
2022-09-10 15:56:52.681067	67.90615859997342
2022-09-10 15:56:52.683067	-222.07384140000795
2022-09-10 15:56:52.685067	-77.17384140001377
2022-09-10 15:56:52.687067	-222.07384140000795
2022-09-10 15:56:52.689067	-1556.4138414000045
2022-09-10 15:56:52.691067	-309.19384140001785
2022-09-10 15:56:52.693067	38.9261585999775
2022-09-10 15:56:52.695067	1112.2661585999886
2022-09-10 15:56:52.697067	212.98615859998972
2022-09-10 15:56:52.699067	-48.01384140002483
2022-09-10 15:56:52.701067	-541.2138414000219
2022-09-10 15:56:52.703067	-19.033841400028905
2022-09-10 15:56:52.705067	-773.2338414000114
2022-09-10 15:56:52.707067	-686.2938414000091
2022-09-10 15:56:52.709067	648.0461585999874
2022-09-10 15:56:52.711067	706.1861585999868
2022-09-10 15:56:52.713067	-802.2138414000219
2022-09-10 15:56:52.715067	-309.19384140001785
2022-09-10 15:56:52.717067	-164.1138414000161
2022-09-10 15:56:52.719067	735.1661585999827
2022-09-10 15:56:52.721067	241.96615859998565
2022-09-10 15:56:52.723067	619.0661585999769
2022-09-10 15:56:52.725067	155.02615859998332
2022-09-10 15:56:52.727067	-338.17384140001377
2022-09-10 15:56:52.729067	67.90615859997342
2022-09-10 15:56:52.731067	155.02615859998332
2022-09-10 15:56:52.733067	1054.1261585999746
2022-09-10 15:56:52.735067	1228.1861585999868
2022-09-10 15:56:52.737067	996.1661585999827
2022-09-10 15:56:52.739067	-802.2138414000219
2022-09-10 15:56:52.741067	-570.1938414000324
2022-09-10 15:56:52.743067	1576.3061585999822
2022-09-10 15:56:52.745067	1228.1861585999868
2022-09-10 15:56:52.747067	996.1661585999827
2022-09-10 15:56:52.749067	9.946158599981572
2022-09-10 15:56:52.751067	184.00615859997924
2022-09-10 15:56:52.753067	-106.1538414000097
2022-09-10 15:56:52.755067	9.946158599981572
2022-09-10 15:56:52.757067	-309.19384140001785
2022-09-10 15:56:52.759067	-570.1938414000324
2022-09-10 15:56:52.761067	-570.1938414000324
2022-09-10 15:56:52.763067	96.8861585999839
2022-09-10 15:56:52.765067	561.1061585999851
2022-09-10 15:56:52.767067	-686.2938414000091
2022-09-10 15:56:52.769067	-889.3338414000173
2022-09-10 15:56:52.771067	-77.17384140001377
2022-09-10 15:56:52.773067	880.0661585999915
2022-09-10 15:56:52.775067	706.1861585999868
2022-09-10 15:56:52.777067	38.9261585999775
2022-09-10 15:56:52.779067	-628.1538414000242
2022-09-10 15:56:52.781067	-976.2738414000196
2022-09-10 15:56:52.783067	-19.033841400028905
2022-09-10 15:56:52.785067	270.9461585999816
2022-09-10 15:56:52.787067	-106.1538414000097
2022-09-10 15:56:52.789067	329.08615859996644
2022-09-10 15:56:52.791067	-657.3138414000132
2022-09-10 15:56:52.793067	909.2261585999804
2022-09-10 15:56:52.795067	-106.1538414000097
2022-09-10 15:56:52.797067	184.00615859997924
2022-09-10 15:56:52.799067	241.96615859998565
2022-09-10 15:56:52.801067	-135.13384140003473
2022-09-10 15:56:52.803067	299.9261585999775
2022-09-10 15:56:52.805067	-338.17384140001377
2022-09-10 15:56:52.807067	1402.24615859997
2022-09-10 15:56:52.809067	648.0461585999874
2022-09-10 15:56:52.811067	1141.2461585999845
2022-09-10 15:56:52.813067	-599.1738414000283
2022-09-10 15:56:52.815067	764.1461585999641
2022-09-10 15:56:52.817067	-947.2938414000237
2022-09-10 15:56:52.819067	1112.2661585999886
2022-09-10 15:56:52.821067	1518.3461585999758
2022-09-10 15:56:52.823067	67.90615859997342
2022-09-10 15:56:52.825067	299.9261585999775
2022-09-10 15:56:52.827067	-454.2738414000196
2022-09-10 15:56:52.829067	-193.09384140001202
2022-09-10 15:56:52.831067	648.0461585999874
2022-09-10 15:56:52.833067	619.0661585999769
2022-09-10 15:56:52.835067	-135.13384140003473
2022-09-10 15:56:52.837067	-1440.4938414000208
2022-09-10 15:56:52.839067	-657.3138414000132
2022-09-10 15:56:52.841067	126.0461585999874
2022-09-10 15:56:52.843067	38.9261585999775
2022-09-10 15:56:52.845067	155.02615859998332
2022-09-10 15:56:52.847067	-628.1538414000242
2022-09-10 15:56:52.849067	445.0061585999938
2022-09-10 15:56:52.851067	-918.3138414000277
2022-09-10 15:56:52.853067	445.0061585999938
2022-09-10 15:56:52.855067	67.90615859997342
2022-09-10 15:56:52.857067	909.2261585999804
2022-09-10 15:56:52.859067	-512.233841400026
2022-09-10 15:56:52.861067	-135.13384140003473
2022-09-10 15:56:52.863067	9.946158599981572
2022-09-10 15:56:52.865067	96.8861585999839
2022-09-10 15:56:52.867067	-686.2938414000091
2022-09-10 15:56:52.869067	1025.1461585999787
2022-09-10 15:56:52.871067	1489.3661585999798
2022-09-10 15:56:52.873067	1721.386158599984
2022-09-10 15:56:52.875067	-425.1138414000161
2022-09-10 15:56:52.877067	-1063.3938414000295
2022-09-10 15:56:52.879067	735.1661585999827
2022-09-10 15:56:52.881067	967.1861585999723
2022-09-10 15:56:52.883067	1402.24615859997
2022-09-10 15:56:52.885067	241.96615859998565
2022-09-10 15:56:52.887067	-222.07384140000795
2022-09-10 15:56:52.889067	-1469.4738414000312
2022-09-10 15:56:52.891067	-599.1738414000283
2022-09-10 15:56:52.893067	416.02615859996877
2022-09-10 15:56:52.895067	1083.286158599978
2022-09-10 15:56:52.897067	-48.01384140002483
2022-09-10 15:56:52.899067	-918.3138414000277
2022-09-10 15:56:52.901067	-976.2738414000196
2022-09-10 15:56:52.903067	996.1661585999827
2022-09-10 15:56:52.905067	270.9461585999816
2022-09-10 15:56:52.907067	416.02615859996877
2022-09-10 15:56:52.909067	-164.1138414000161
2022-09-10 15:56:52.911067	-77.17384140001377
2022-09-10 15:56:52.913067	-19.033841400028905
2022-09-10 15:56:52.915067	-483.25384140003007
2022-09-10 15:56:52.917067	648.0461585999874
2022-09-10 15:56:52.919067	-570.1938414000324
2022-09-10 15:56:52.921067	938.2061585999763
2022-09-10 15:56:52.923067	1315.3061585999676
2022-09-10 15:56:52.925067	-77.17384140001377
2022-09-10 15:56:52.927067	-1208.4738414000167
2022-09-10 15:56:52.929067	-222.07384140000795
2022-09-10 15:56:52.931067	880.0661585999915
2022-09-10 15:56:52.933067	1895.4461585999816
2022-09-10 15:56:52.935067	-686.2938414000091
2022-09-10 15:56:52.937067	590.086158599981
2022-09-10 15:56:52.939067	-1121.3538414000068
2022-09-10 15:56:52.941067	-454.2738414000196
2022-09-10 15:56:52.943067	-222.07384140000795
2022-09-10 15:56:52.945067	967.1861585999723
2022-09-10 15:56:52.947067	96.8861585999839
2022-09-10 15:56:52.949067	-483.25384140003007
2022-09-10 15:56:52.951067	-1266.433841400023
2022-09-10 15:56:52.953067	-570.1938414000324
2022-09-10 15:56:52.955067	1170.2261585999804
2022-09-10 15:56:52.957067	532.1261585999746
2022-09-10 15:56:52.959067	561.1061585999851
2022-09-10 15:56:52.961067	-1643.5338414000144
2022-09-10 15:56:52.963067	-686.2938414000091
2022-09-10 15:56:52.965067	996.1661585999827
2022-09-10 15:56:52.967067	-77.17384140001377
2022-09-10 15:56:52.969067	793.1261585999891
2022-09-10 15:56:52.971067	-686.2938414000091
2022-09-10 15:56:52.973067	-193.09384140001202
2022-09-10 15:56:52.975067	-570.1938414000324
2022-09-10 15:56:52.977067	-193.09384140001202
2022-09-10 15:56:52.979067	532.1261585999746
2022-09-10 15:56:52.981067	-48.01384140002483
2022-09-10 15:56:52.983067	880.0661585999915
2022-09-10 15:56:52.985067	1025.1461585999787
2022-09-10 15:56:52.987067	-425.1138414000161
[truncated: 154,006 more rows]
